# Supplementary material for: Parasitic modulation of host development by ubiquitin-independent protein degradation
Source: Cell. 2021 Sep 30;184(20):5201–5214.e12. doi: 10.1016/j.cell.2021.08.029 (PMC8525514; doi:10.1016/j.cell.2021.08.029)
Supplement: Table S1. SAP05_Hybrigenics Y2H screen result, related to Figure 2 [file mmc2.xlsx]

## Sheet: A_positive SAP05 interactors
Supplemental table 1. SAP05_Hybrigenics Y2H screen result
Tab A: positive clones from Y2H screen and their identities. Clones that corresponds to GATAs, SPLs and RPN10 are highlighted in green, blue and yellow, respectively, and have been independently verified to interact with SAP05. See legend below.
Tab B: Analysis of the domains present in positive clones.
Clone Name	Gene Name (Best Match)	Global PBS	Additional Gene Notes	Start	Stop	Frame	Orientation
ATH_RP2_hgx2448v1_pB27_A-14	Arabidopsis thaliana - 40S ribosomal protein S12(RPS12A)	A	40S ribosomal protein S12(RPS12A); [gi|145361435|ref|NM_179342.2| Arabidopsis thaliana 40S ribosomal protein S12 (RPS12A) (AT1G15930) mRNA, complete cds]	-19	603	IF	Sense
ATH_RP2_hgx2448v1_pB27_A-141	Arabidopsis thaliana - 40S ribosomal protein S12(RPS12A)	A	40S ribosomal protein S12(RPS12A); [gi|145361435|ref|NM_179342.2| Arabidopsis thaliana 40S ribosomal protein S12 (RPS12A) (AT1G15930) mRNA, complete cds]	30	No Data	IF	Sense
ATH_RP2_hgx2448v1_pB27_A-137	Arabidopsis thaliana - 40S ribosomal protein S12(RPS12A)	A	40S ribosomal protein S12(RPS12A); [gi|145361435|ref|NM_179342.2| Arabidopsis thaliana 40S ribosomal protein S12 (RPS12A) (AT1G15930) mRNA, complete cds]	30	469	IF	Sense
ATH_RP2_hgx2448v1_pB27_A-95	Arabidopsis thaliana - 40S ribosomal protein S12(RPS12A)	A	40S ribosomal protein S12(RPS12A); [gi|145361435|ref|NM_179342.2| Arabidopsis thaliana 40S ribosomal protein S12 (RPS12A) (AT1G15930) mRNA, complete cds]	30	No Data	IF	Sense
ATH_RP2_hgx2448v1_pB27_A-103	Arabidopsis thaliana - 40S ribosomal protein S12(RPS12A)	A	40S ribosomal protein S12(RPS12A); [gi|145361435|ref|NM_179342.2| Arabidopsis thaliana 40S ribosomal protein S12 (RPS12A) (AT1G15930) mRNA, complete cds]	39	572	IF	Sense
ATH_RP2_hgx2448v1_pB27_A-150	Arabidopsis thaliana - 40S ribosomal protein S12(RPS12A)	A	40S ribosomal protein S12(RPS12A); [gi|145361435|ref|NM_179342.2| Arabidopsis thaliana 40S ribosomal protein S12 (RPS12A) (AT1G15930) mRNA, complete cds]	51	501	IF	Sense
ATH_RP2_hgx2448v1_pB27_A-58	Arabidopsis thaliana - 40S ribosomal protein S12(RPS12A)	A	40S ribosomal protein S12(RPS12A); [gi|145361435|ref|NM_179342.2| Arabidopsis thaliana 40S ribosomal protein S12 (RPS12A) (AT1G15930) mRNA, complete cds]	57	601	IF	Sense
ATH_RP2_hgx2448v1_pB27_A-145	Arabidopsis thaliana - 40S ribosomal protein S12(RPS12A)	A	40S ribosomal protein S12(RPS12A); [gi|145361435|ref|NM_179342.2| Arabidopsis thaliana 40S ribosomal protein S12 (RPS12A) (AT1G15930) mRNA, complete cds]	78	612	IF	Sense
ATH_RP2_hgx2448v1_pB27_A-139	Arabidopsis thaliana - 40S ribosomal protein S12(RPS12A)	A	40S ribosomal protein S12(RPS12A); [gi|145361435|ref|NM_179342.2| Arabidopsis thaliana 40S ribosomal protein S12 (RPS12A) (AT1G15930) mRNA, complete cds]	78	612	IF	Sense
ATH_RP2_hgx2448v1_pB27_A-66	Arabidopsis thaliana - 40S ribosomal protein S12(RPS12A)	A	40S ribosomal protein S12(RPS12A); [gi|145361435|ref|NM_179342.2| Arabidopsis thaliana 40S ribosomal protein S12 (RPS12A) (AT1G15930) mRNA, complete cds]	78	612	IF	Sense
ATH_RP2_hgx2448v1_pB27_A-42	Arabidopsis thaliana - 40S ribosomal protein S12(RPS12A)	A	40S ribosomal protein S12(RPS12A); [gi|145361435|ref|NM_179342.2| Arabidopsis thaliana 40S ribosomal protein S12 (RPS12A) (AT1G15930) mRNA, complete cds]	78	612	IF	Sense
ATH_RP2_hgx2448v1_pB27_A-111	Arabidopsis thaliana - 40S ribosomal protein S12(RPS12A)	A	40S ribosomal protein S12(RPS12A); [gi|145361435|ref|NM_179342.2| Arabidopsis thaliana 40S ribosomal protein S12 (RPS12A) (AT1G15930) mRNA, complete cds]	78	592	IF	Sense
ATH_RP2_hgx2448v1_pB27_A-50	Arabidopsis thaliana - 40S ribosomal protein S12(RPS12A)	A	40S ribosomal protein S12(RPS12A); [gi|145361435|ref|NM_179342.2| Arabidopsis thaliana 40S ribosomal protein S12 (RPS12A) (AT1G15930) mRNA, complete cds]	78	592	IF	Sense
ATH_RP2_hgx2448v1_pB27_A-30	Arabidopsis thaliana - 40S ribosomal protein S12(RPS12A)	A	40S ribosomal protein S12(RPS12A); [gi|145361435|ref|NM_179342.2| Arabidopsis thaliana 40S ribosomal protein S12 (RPS12A) (AT1G15930) mRNA, complete cds]	78	612	IF	Sense
ATH_RP2_hgx2448v1_pB27_A-56	Arabidopsis thaliana - 40S ribosomal protein S12(RPS12A)	A	40S ribosomal protein S12(RPS12A); [gi|145361435|ref|NM_179342.2| Arabidopsis thaliana 40S ribosomal protein S12 (RPS12A) (AT1G15930) mRNA, complete cds]	78	612	IF	Sense
ATH_RP2_hgx2448v1_pB27_A-122	Arabidopsis thaliana - 40S ribosomal protein S12(RPS12A)	A	40S ribosomal protein S12(RPS12A); [gi|145361435|ref|NM_179342.2| Arabidopsis thaliana 40S ribosomal protein S12 (RPS12A) (AT1G15930) mRNA, complete cds]	78	612	IF	Sense
ATH_RP2_hgx2448v1_pB27_A-21	Arabidopsis thaliana - 40S ribosomal protein S12(RPS12A)	A	40S ribosomal protein S12(RPS12A); [gi|145361435|ref|NM_179342.2| Arabidopsis thaliana 40S ribosomal protein S12 (RPS12A) (AT1G15930) mRNA, complete cds]	78	612	IF	Sense
ATH_RP2_hgx2448v1_pB27_A-115	Arabidopsis thaliana - 40S ribosomal protein S12(RPS12A)	A	40S ribosomal protein S12(RPS12A); [gi|145361435|ref|NM_179342.2| Arabidopsis thaliana 40S ribosomal protein S12 (RPS12A) (AT1G15930) mRNA, complete cds]	78	612	IF	Sense
ATH_RP2_hgx2448v1_pB27_A-114	Arabidopsis thaliana - 40S ribosomal protein S12(RPS12A)	A	40S ribosomal protein S12(RPS12A); [gi|145361435|ref|NM_179342.2| Arabidopsis thaliana 40S ribosomal protein S12 (RPS12A) (AT1G15930) mRNA, complete cds]	78	592	IF	Sense
ATH_RP2_hgx2448v1_pB27_A-27	Arabidopsis thaliana - 40S ribosomal protein S12(RPS12C)	A	40S ribosomal protein S12(RPS12C); [gi|145361629|ref|NM_179849.3| Arabidopsis thaliana 40S ribosomal protein S12 (RPS12C) (AT2G32060) mRNA, complete cds]	-82	629	IF	Sense
ATH_RP2_hgx2448v1_pB27_A-8	Arabidopsis thaliana - 40S ribosomal protein S12(RPS12C)	A	40S ribosomal protein S12(RPS12C); [gi|145361629|ref|NM_179849.3| Arabidopsis thaliana 40S ribosomal protein S12 (RPS12C) (AT2G32060) mRNA, complete cds]	-82	628	IF	Sense
ATH_RP2_hgx2448v1_pB27_A-146	Arabidopsis thaliana - 40S ribosomal protein S12(RPS12C)	A	40S ribosomal protein S12(RPS12C); [gi|145361629|ref|NM_179849.3| Arabidopsis thaliana 40S ribosomal protein S12 (RPS12C) (AT2G32060) mRNA, complete cds]	-82	616	IF	Sense
ATH_RP2_hgx2448v1_pB27_A-79	Arabidopsis thaliana - 40S ribosomal protein S12(RPS12C)	A	40S ribosomal protein S12(RPS12C); [gi|145361629|ref|NM_179849.3| Arabidopsis thaliana 40S ribosomal protein S12 (RPS12C) (AT2G32060) mRNA, complete cds]	-82	653	IF	Sense
ATH_RP2_hgx2448v1_pB27_A-151	Arabidopsis thaliana - 40S ribosomal protein S12(RPS12C)	A	40S ribosomal protein S12(RPS12C); [gi|145361629|ref|NM_179849.3| Arabidopsis thaliana 40S ribosomal protein S12 (RPS12C) (AT2G32060) mRNA, complete cds]	-82	628	IF	Sense
ATH_RP2_hgx2448v1_pB27_A-131	Arabidopsis thaliana - 40S ribosomal protein S12(RPS12C)	A	40S ribosomal protein S12(RPS12C); [gi|145361629|ref|NM_179849.3| Arabidopsis thaliana 40S ribosomal protein S12 (RPS12C) (AT2G32060) mRNA, complete cds]	-82	No Data	IF	Sense
ATH_RP2_hgx2448v1_pB27_A-78	Arabidopsis thaliana - 40S ribosomal protein S12(RPS12C)	A	40S ribosomal protein S12(RPS12C); [gi|145361629|ref|NM_179849.3| Arabidopsis thaliana 40S ribosomal protein S12 (RPS12C) (AT2G32060) mRNA, complete cds]	-79	641	IF	Sense
ATH_RP2_hgx2448v1_pB27_A-76	Arabidopsis thaliana - 40S ribosomal protein S12(RPS12C)	A	40S ribosomal protein S12(RPS12C); [gi|145361629|ref|NM_179849.3| Arabidopsis thaliana 40S ribosomal protein S12 (RPS12C) (AT2G32060) mRNA, complete cds]	-79	641	IF	Sense
ATH_RP2_hgx2448v1_pB27_A-60	Arabidopsis thaliana - 40S ribosomal protein S12(RPS12C)	A	40S ribosomal protein S12(RPS12C); [gi|145361629|ref|NM_179849.3| Arabidopsis thaliana 40S ribosomal protein S12 (RPS12C) (AT2G32060) mRNA, complete cds]	-64	No Data	IF	Sense
ATH_RP2_hgx2448v1_pB27_A-59	Arabidopsis thaliana - 40S ribosomal protein S12(RPS12C)	A	40S ribosomal protein S12(RPS12C); [gi|145361629|ref|NM_179849.3| Arabidopsis thaliana 40S ribosomal protein S12 (RPS12C) (AT2G32060) mRNA, complete cds]	-61	645	IF	Sense
ATH_RP2_hgx2448v1_pB27_A-38	Arabidopsis thaliana - 40S ribosomal protein S12(RPS12C)	A	40S ribosomal protein S12(RPS12C); [gi|145361629|ref|NM_179849.3| Arabidopsis thaliana 40S ribosomal protein S12 (RPS12C) (AT2G32060) mRNA, complete cds]	-55	652	IF	Sense
ATH_RP2_hgx2448v1_pB27_A-100	Arabidopsis thaliana - 40S ribosomal protein S12(RPS12C)	A	40S ribosomal protein S12(RPS12C); [gi|145361629|ref|NM_179849.3| Arabidopsis thaliana 40S ribosomal protein S12 (RPS12C) (AT2G32060) mRNA, complete cds]	-55	625	IF	Sense
ATH_RP2_hgx2448v1_pB27_A-82	Arabidopsis thaliana - 40S ribosomal protein S12(RPS12C)	A	40S ribosomal protein S12(RPS12C); [gi|145361629|ref|NM_179849.3| Arabidopsis thaliana 40S ribosomal protein S12 (RPS12C) (AT2G32060) mRNA, complete cds]	-55	641	IF	Sense
ATH_RP2_hgx2448v1_pB27_A-45	Arabidopsis thaliana - 40S ribosomal protein S12(RPS12C)	A	40S ribosomal protein S12(RPS12C); [gi|145361629|ref|NM_179849.3| Arabidopsis thaliana 40S ribosomal protein S12 (RPS12C) (AT2G32060) mRNA, complete cds]	-55	483	IF	Sense
ATH_RP2_hgx2448v1_pB27_A-107	Arabidopsis thaliana - 40S ribosomal protein S12(RPS12C)	A	40S ribosomal protein S12(RPS12C); [gi|145361629|ref|NM_179849.3| Arabidopsis thaliana 40S ribosomal protein S12 (RPS12C) (AT2G32060) mRNA, complete cds]	-52	628	IF	Sense
ATH_RP2_hgx2448v1_pB27_A-113	Arabidopsis thaliana - 40S ribosomal protein S12(RPS12C)	A	40S ribosomal protein S12(RPS12C); [gi|145361629|ref|NM_179849.3| Arabidopsis thaliana 40S ribosomal protein S12 (RPS12C) (AT2G32060) mRNA, complete cds]	-52	642	IF	Sense
ATH_RP2_hgx2448v1_pB27_A-127	Arabidopsis thaliana - 40S ribosomal protein S12(RPS12C)	A	40S ribosomal protein S12(RPS12C); [gi|145361629|ref|NM_179849.3| Arabidopsis thaliana 40S ribosomal protein S12 (RPS12C) (AT2G32060) mRNA, complete cds]	-52	No Data	IF	Sense
ATH_RP2_hgx2448v1_pB27_A-81	Arabidopsis thaliana - 40S ribosomal protein S12(RPS12C)	A	40S ribosomal protein S12(RPS12C); [gi|145361629|ref|NM_179849.3| Arabidopsis thaliana 40S ribosomal protein S12 (RPS12C) (AT2G32060) mRNA, complete cds]	-52	658	IF	Sense
ATH_RP2_hgx2448v1_pB27_A-74	Arabidopsis thaliana - 40S ribosomal protein S12(RPS12C)	A	40S ribosomal protein S12(RPS12C); [gi|145361629|ref|NM_179849.3| Arabidopsis thaliana 40S ribosomal protein S12 (RPS12C) (AT2G32060) mRNA, complete cds]	-52	658	IF	Sense
ATH_RP2_hgx2448v1_pB27_A-63	Arabidopsis thaliana - 40S ribosomal protein S12(RPS12C)	A	40S ribosomal protein S12(RPS12C); [gi|145361629|ref|NM_179849.3| Arabidopsis thaliana 40S ribosomal protein S12 (RPS12C) (AT2G32060) mRNA, complete cds]	-52	642	IF	Sense
ATH_RP2_hgx2448v1_pB27_A-39	Arabidopsis thaliana - 40S ribosomal protein S12(RPS12C)	A	40S ribosomal protein S12(RPS12C); [gi|145361629|ref|NM_179849.3| Arabidopsis thaliana 40S ribosomal protein S12 (RPS12C) (AT2G32060) mRNA, complete cds]	-49	687	IF	Sense
ATH_RP2_hgx2448v1_pB27_A-23	Arabidopsis thaliana - 40S ribosomal protein S12(RPS12C)	A	40S ribosomal protein S12(RPS12C); [gi|145361629|ref|NM_179849.3| Arabidopsis thaliana 40S ribosomal protein S12 (RPS12C) (AT2G32060) mRNA, complete cds]	-49	644	IF	Sense
ATH_RP2_hgx2448v1_pB27_A-41	Arabidopsis thaliana - 40S ribosomal protein S12(RPS12C)	A	40S ribosomal protein S12(RPS12C); [gi|145361629|ref|NM_179849.3| Arabidopsis thaliana 40S ribosomal protein S12 (RPS12C) (AT2G32060) mRNA, complete cds]	-49	627	IF	Sense
ATH_RP2_hgx2448v1_pB27_A-43	Arabidopsis thaliana - 40S ribosomal protein S12(RPS12C)	A	40S ribosomal protein S12(RPS12C); [gi|145361629|ref|NM_179849.3| Arabidopsis thaliana 40S ribosomal protein S12 (RPS12C) (AT2G32060) mRNA, complete cds]	-37	424	IF	Sense
ATH_RP2_hgx2448v1_pB27_A-4	Arabidopsis thaliana - 40S ribosomal protein S12(RPS12C)	A	40S ribosomal protein S12(RPS12C); [gi|145361629|ref|NM_179849.3| Arabidopsis thaliana 40S ribosomal protein S12 (RPS12C) (AT2G32060) mRNA, complete cds]	-28	648	IF	Sense
ATH_RP2_hgx2448v1_pB27_A-9	Arabidopsis thaliana - 40S ribosomal protein S12(RPS12C)	A	40S ribosomal protein S12(RPS12C); [gi|145361629|ref|NM_179849.3| Arabidopsis thaliana 40S ribosomal protein S12 (RPS12C) (AT2G32060) mRNA, complete cds]	-28	648	IF	Sense
ATH_RP2_hgx2448v1_pB27_A-80	Arabidopsis thaliana - 40S ribosomal protein S12(RPS12C)	A	40S ribosomal protein S12(RPS12C); [gi|145361629|ref|NM_179849.3| Arabidopsis thaliana 40S ribosomal protein S12 (RPS12C) (AT2G32060) mRNA, complete cds]	-28	648	IF	Sense
ATH_RP2_hgx2448v1_pB27_A-37	Arabidopsis thaliana - 40S ribosomal protein S12(RPS12C)	A	40S ribosomal protein S12(RPS12C); [gi|145361629|ref|NM_179849.3| Arabidopsis thaliana 40S ribosomal protein S12 (RPS12C) (AT2G32060) mRNA, complete cds]	-22	No Data	IF	Sense
ATH_RP2_hgx2448v1_pB27_A-136	Arabidopsis thaliana - 40S ribosomal protein S12(RPS12C)	A	40S ribosomal protein S12(RPS12C); [gi|145361629|ref|NM_179849.3| Arabidopsis thaliana 40S ribosomal protein S12 (RPS12C) (AT2G32060) mRNA, complete cds]	51	679	IF	Sense
ATH_RP2_hgx2448v1_pB27_A-64	Arabidopsis thaliana - AT MCB1	A	AT MCB1; [gi|30692031|ref|NM_120024.2| Arabidopsis thaliana AT-MCB1 (MULTIUBIQUITIN CHAIN BINDING PROTEIN 1) AT4G38630 (AT-MCB1) mRNA, complete cds]	-19	No Data	IF	Sense
ATH_RP2_hgx2448v1_pB27_A-134	Arabidopsis thaliana - AT MCB1	A	AT MCB1; [gi|30692031|ref|NM_120024.2| Arabidopsis thaliana AT-MCB1 (MULTIUBIQUITIN CHAIN BINDING PROTEIN 1) AT4G38630 (AT-MCB1) mRNA, complete cds]	-19	755	IF	Sense
ATH_RP2_hgx2448v1_pB27_A-51	Arabidopsis thaliana - AT MCB1	A	AT MCB1; [gi|30692031|ref|NM_120024.2| Arabidopsis thaliana AT-MCB1 (MULTIUBIQUITIN CHAIN BINDING PROTEIN 1) AT4G38630 (AT-MCB1) mRNA, complete cds]	-19	912	IF	Sense
ATH_RP2_hgx2448v1_pB27_A-142	Arabidopsis thaliana - AT MCB1	A	AT MCB1; [gi|30692031|ref|NM_120024.2| Arabidopsis thaliana AT-MCB1 (MULTIUBIQUITIN CHAIN BINDING PROTEIN 1) AT4G38630 (AT-MCB1) mRNA, complete cds]	-19	958	IF	Sense
ATH_RP2_hgx2448v1_pB27_A-109	Arabidopsis thaliana - AT MCB1	A	AT MCB1; [gi|30692031|ref|NM_120024.2| Arabidopsis thaliana AT-MCB1 (MULTIUBIQUITIN CHAIN BINDING PROTEIN 1) AT4G38630 (AT-MCB1) mRNA, complete cds]	-19	945	IF	Sense
ATH_RP2_hgx2448v1_pB27_A-40	Arabidopsis thaliana - AT MCB1	A	AT MCB1; [gi|30692031|ref|NM_120024.2| Arabidopsis thaliana AT-MCB1 (MULTIUBIQUITIN CHAIN BINDING PROTEIN 1) AT4G38630 (AT-MCB1) mRNA, complete cds]	-19	987	IF	Sense
ATH_RP2_hgx2448v1_pB27_A-49	Arabidopsis thaliana - AT MCB1	A	AT MCB1; [gi|30692031|ref|NM_120024.2| Arabidopsis thaliana AT-MCB1 (MULTIUBIQUITIN CHAIN BINDING PROTEIN 1) AT4G38630 (AT-MCB1) mRNA, complete cds]	-19	766	IF	Sense
ATH_RP2_hgx2448v1_pB27_A-54	Arabidopsis thaliana - AT MCB1	A	AT MCB1; [gi|30692031|ref|NM_120024.2| Arabidopsis thaliana AT-MCB1 (MULTIUBIQUITIN CHAIN BINDING PROTEIN 1) AT4G38630 (AT-MCB1) mRNA, complete cds]	-19	755	IF	Sense
ATH_RP2_hgx2448v1_pB27_A-52	Arabidopsis thaliana - AT MCB1	A	AT MCB1; [gi|30692031|ref|NM_120024.2| Arabidopsis thaliana AT-MCB1 (MULTIUBIQUITIN CHAIN BINDING PROTEIN 1) AT4G38630 (AT-MCB1) mRNA, complete cds]	-17	No Data	OOF2	Sense
ATH_RP2_hgx2448v1_pB27_A-24	Arabidopsis thaliana - AT MCB1	A	AT MCB1; [gi|30692031|ref|NM_120024.2| Arabidopsis thaliana AT-MCB1 (MULTIUBIQUITIN CHAIN BINDING PROTEIN 1) AT4G38630 (AT-MCB1) mRNA, complete cds]	-17	768	OOF2	Sense
ATH_RP2_hgx2448v1_pB27_A-93	Arabidopsis thaliana - AT MCB1	A	AT MCB1; [gi|30692031|ref|NM_120024.2| Arabidopsis thaliana AT-MCB1 (MULTIUBIQUITIN CHAIN BINDING PROTEIN 1) AT4G38630 (AT-MCB1) mRNA, complete cds]	-7	964	IF	Sense
ATH_RP2_hgx2448v1_pB27_A-13	Arabidopsis thaliana - AT MCB1	A	AT MCB1; [gi|30692031|ref|NM_120024.2| Arabidopsis thaliana AT-MCB1 (MULTIUBIQUITIN CHAIN BINDING PROTEIN 1) AT4G38630 (AT-MCB1) mRNA, complete cds]	-7	930	IF	Sense
ATH_RP2_hgx2448v1_pB27_A-33	Arabidopsis thaliana - AT MCB1	A	AT MCB1; [gi|30692031|ref|NM_120024.2| Arabidopsis thaliana AT-MCB1 (MULTIUBIQUITIN CHAIN BINDING PROTEIN 1) AT4G38630 (AT-MCB1) mRNA, complete cds]	-4	958	IF	Sense
ATH_RP2_hgx2448v1_pB27_A-3	Arabidopsis thaliana - AT MCB1	A	AT MCB1; [gi|30692031|ref|NM_120024.2| Arabidopsis thaliana AT-MCB1 (MULTIUBIQUITIN CHAIN BINDING PROTEIN 1) AT4G38630 (AT-MCB1) mRNA, complete cds]	6	780	IF	Sense
ATH_RP2_hgx2448v1_pB27_A-68	Arabidopsis thaliana - AT MCB1	A	AT MCB1; [gi|30692031|ref|NM_120024.2| Arabidopsis thaliana AT-MCB1 (MULTIUBIQUITIN CHAIN BINDING PROTEIN 1) AT4G38630 (AT-MCB1) mRNA, complete cds]	6	780	IF	Sense
ATH_RP2_hgx2448v1_pB27_A-15	Arabidopsis thaliana - AT5G08720	F	AT5G08720; [gi|30682548|ref|NM_147852.2| Arabidopsis thaliana expressed protein (At5g08720) mRNA, complete cds]	537	2300	IF	Sense
ATH_RP2_hgx2448v1_pB27_A-6	Arabidopsis thaliana - AT5G08720	F	AT5G08720; [gi|30682548|ref|NM_147852.2| Arabidopsis thaliana expressed protein (At5g08720) mRNA, complete cds]	537	2300	IF	Sense
ATH_RP2_hgx2448v1_pB27_A-125	Arabidopsis thaliana - BME3/BME3-ZF	A	BME3/BME3-ZF; [gi|145361860|ref|NM_180373.2| Arabidopsis thaliana BME3/BME3-ZF (BLUE MICROPLYLAR END3); transcription factor (BME3/BME3-ZF) mRNA, complete cds]	No Data	1139	??	Sense
ATH_RP2_hgx2448v1_pB27_A-73	Arabidopsis thaliana - BME3/BME3-ZF	A	BME3/BME3-ZF; [gi|145361860|ref|NM_180373.2| Arabidopsis thaliana BME3/BME3-ZF (BLUE MICROPLYLAR END3); transcription factor (BME3/BME3-ZF) mRNA, complete cds]	27	815	IF	Sense
ATH_RP2_hgx2448v1_pB27_A-55	Arabidopsis thaliana - BME3/BME3-ZF	A	BME3/BME3-ZF; [gi|145361860|ref|NM_180373.2| Arabidopsis thaliana BME3/BME3-ZF (BLUE MICROPLYLAR END3); transcription factor (BME3/BME3-ZF) mRNA, complete cds]	114	1119	IF	Sense
ATH_RP2_hgx2448v1_pB27_A-67	Arabidopsis thaliana - BME3/BME3-ZF	A	BME3/BME3-ZF; [gi|145361860|ref|NM_180373.2| Arabidopsis thaliana BME3/BME3-ZF (BLUE MICROPLYLAR END3); transcription factor (BME3/BME3-ZF) mRNA, complete cds]	117	885	IF	Sense
ATH_RP2_hgx2448v1_pB27_A-36	Arabidopsis thaliana - BME3/BME3-ZF	A	BME3/BME3-ZF; [gi|145361860|ref|NM_180373.2| Arabidopsis thaliana BME3/BME3-ZF (BLUE MICROPLYLAR END3); transcription factor (BME3/BME3-ZF) mRNA, complete cds]	117	No Data	IF	Sense
ATH_RP2_hgx2448v1_pB27_A-34	Arabidopsis thaliana - BME3/BME3-ZF	A	BME3/BME3-ZF; [gi|145361860|ref|NM_180373.2| Arabidopsis thaliana BME3/BME3-ZF (BLUE MICROPLYLAR END3); transcription factor (BME3/BME3-ZF) mRNA, complete cds]	117	1161	IF	Sense
ATH_RP2_hgx2448v1_pB27_A-101	Arabidopsis thaliana - BME3/BME3-ZF	A	BME3/BME3-ZF; [gi|145361860|ref|NM_180373.2| Arabidopsis thaliana BME3/BME3-ZF (BLUE MICROPLYLAR END3); transcription factor (BME3/BME3-ZF) mRNA, complete cds]	150	1161	IF	Sense
ATH_RP2_hgx2448v1_pB27_A-108	Arabidopsis thaliana - BME3/BME3-ZF	A	BME3/BME3-ZF; [gi|145361860|ref|NM_180373.2| Arabidopsis thaliana BME3/BME3-ZF (BLUE MICROPLYLAR END3); transcription factor (BME3/BME3-ZF) mRNA, complete cds]	150	1161	IF	Sense
ATH_RP2_hgx2448v1_pB27_A-75	Arabidopsis thaliana - BME3/BME3-ZF	A	BME3/BME3-ZF; [gi|145361860|ref|NM_180373.2| Arabidopsis thaliana BME3/BME3-ZF (BLUE MICROPLYLAR END3); transcription factor (BME3/BME3-ZF) mRNA, complete cds]	156	1084	IF	Sense
ATH_RP2_hgx2448v1_pB27_A-132	Arabidopsis thaliana - BME3/BME3-ZF	A	BME3/BME3-ZF; [gi|145361860|ref|NM_180373.2| Arabidopsis thaliana BME3/BME3-ZF (BLUE MICROPLYLAR END3); transcription factor (BME3/BME3-ZF) mRNA, complete cds]	183	1079	IF	Sense
ATH_RP2_hgx2448v1_pB27_A-89	Arabidopsis thaliana - BME3/BME3-ZF	A	BME3/BME3-ZF; [gi|145361860|ref|NM_180373.2| Arabidopsis thaliana BME3/BME3-ZF (BLUE MICROPLYLAR END3); transcription factor (BME3/BME3-ZF) mRNA, complete cds]	192	1072	IF	Sense
ATH_RP2_hgx2448v1_pB27_A-148	Arabidopsis thaliana - BME3/BME3-ZF	A	BME3/BME3-ZF; [gi|145361860|ref|NM_180373.2| Arabidopsis thaliana BME3/BME3-ZF (BLUE MICROPLYLAR END3); transcription factor (BME3/BME3-ZF) mRNA, complete cds]	195	No Data	IF	Sense
ATH_RP2_hgx2448v1_pB27_A-92	Arabidopsis thaliana - BME3/BME3-ZF	A	BME3/BME3-ZF; [gi|145361860|ref|NM_180373.2| Arabidopsis thaliana BME3/BME3-ZF (BLUE MICROPLYLAR END3); transcription factor (BME3/BME3-ZF) mRNA, complete cds]	198	1161	IF	Sense
ATH_RP2_hgx2448v1_pB27_A-46	Arabidopsis thaliana - BME3/BME3-ZF	A	BME3/BME3-ZF; [gi|145361860|ref|NM_180373.2| Arabidopsis thaliana BME3/BME3-ZF (BLUE MICROPLYLAR END3); transcription factor (BME3/BME3-ZF) mRNA, complete cds]	207	No Data	IF	Sense
ATH_RP2_hgx2448v1_pB27_A-1	Arabidopsis thaliana - BME3/BME3-ZF	A	BME3/BME3-ZF; [gi|145361860|ref|NM_180373.2| Arabidopsis thaliana BME3/BME3-ZF (BLUE MICROPLYLAR END3); transcription factor (BME3/BME3-ZF) mRNA, complete cds]	213	No Data	IF	Sense
ATH_RP2_hgx2448v1_pB27_A-121	Arabidopsis thaliana - BME3/BME3-ZF	A	BME3/BME3-ZF; [gi|145361860|ref|NM_180373.2| Arabidopsis thaliana BME3/BME3-ZF (BLUE MICROPLYLAR END3); transcription factor (BME3/BME3-ZF) mRNA, complete cds]	213	No Data	IF	Sense
ATH_RP2_hgx2448v1_pB27_A-70	Arabidopsis thaliana - BME3/BME3-ZF	A	BME3/BME3-ZF; [gi|145361860|ref|NM_180373.2| Arabidopsis thaliana BME3/BME3-ZF (BLUE MICROPLYLAR END3); transcription factor (BME3/BME3-ZF) mRNA, complete cds]	231	1094	IF	Sense
ATH_RP2_hgx2448v1_pB27_A-88	Arabidopsis thaliana - BME3/BME3-ZF	A	BME3/BME3-ZF; [gi|145361860|ref|NM_180373.2| Arabidopsis thaliana BME3/BME3-ZF (BLUE MICROPLYLAR END3); transcription factor (BME3/BME3-ZF) mRNA, complete cds]	234	995	IF	Sense
ATH_RP2_hgx2448v1_pB27_A-128	Arabidopsis thaliana - BME3/BME3-ZF	A	BME3/BME3-ZF; [gi|145361860|ref|NM_180373.2| Arabidopsis thaliana BME3/BME3-ZF (BLUE MICROPLYLAR END3); transcription factor (BME3/BME3-ZF) mRNA, complete cds]	294	No Data	IF	Sense
ATH_RP2_hgx2448v1_pB27_A-106	Arabidopsis thaliana - BME3/BME3-ZF	A	BME3/BME3-ZF; [gi|145361860|ref|NM_180373.2| Arabidopsis thaliana BME3/BME3-ZF (BLUE MICROPLYLAR END3); transcription factor (BME3/BME3-ZF) mRNA, complete cds]	351	812	IF	Sense
ATH_RP2_hgx2448v1_pB27_A-35	Arabidopsis thaliana - BME3/BME3-ZF	A	BME3/BME3-ZF; [gi|145361860|ref|NM_180373.2| Arabidopsis thaliana BME3/BME3-ZF (BLUE MICROPLYLAR END3); transcription factor (BME3/BME3-ZF) mRNA, complete cds]	540	1081	IF	Sense
ATH_RP2_hgx2448v1_pB27_A-110	Arabidopsis thaliana - BME3/BME3-ZF	A	BME3/BME3-ZF; [gi|145361860|ref|NM_180373.2| Arabidopsis thaliana BME3/BME3-ZF (BLUE MICROPLYLAR END3); transcription factor (BME3/BME3-ZF) mRNA, complete cds]	552	No Data	IF	Sense
ATH_RP2_hgx2448v1_pB27_A-12	Arabidopsis thaliana - CGA1	B	CGA1; [gi|30687127|ref|NM_118748.2| Arabidopsis thaliana CGA1 (CYTOKININ-RESPONSIVE GATA FACTOR 1); transcription factor (CGA1) mRNA, complete cds]	291	776	IF	Sense
ATH_RP2_hgx2448v1_pB27_A-31	Arabidopsis thaliana - CGA1	B	CGA1; [gi|30687127|ref|NM_118748.2| Arabidopsis thaliana CGA1 (CYTOKININ-RESPONSIVE GATA FACTOR 1); transcription factor (CGA1) mRNA, complete cds]	291	776	IF	Sense
ATH_RP2_hgx2448v1_pB27_A-53	Arabidopsis thaliana - CGA1	B	CGA1; [gi|30687127|ref|NM_118748.2| Arabidopsis thaliana CGA1 (CYTOKININ-RESPONSIVE GATA FACTOR 1); transcription factor (CGA1) mRNA, complete cds]	291	776	IF	Sense
ATH_RP2_hgx2448v1_pB27_A-2	Arabidopsis thaliana - CGA1	B	CGA1; [gi|30687127|ref|NM_118748.2| Arabidopsis thaliana CGA1 (CYTOKININ-RESPONSIVE GATA FACTOR 1); transcription factor (CGA1) mRNA, complete cds]	540	1031	IF	Sense
ATH_RP2_hgx2448v1_pB27_A-149	Arabidopsis thaliana - GATA transcription factor 1(GATA-1)	C	GATA transcription factor 1(GATA-1); [gi|145338884|ref|NM_113310.3| Arabidopsis thaliana GATA transcription factor 1 (GATA-1) (AT3G24050) mRNA, complete cds]	60	770	IF	Sense
ATH_RP2_hgx2448v1_pB27_A-47	Arabidopsis thaliana - GATA transcription factor 1(GATA-1)	C	GATA transcription factor 1(GATA-1); [gi|145338884|ref|NM_113310.3| Arabidopsis thaliana GATA transcription factor 1 (GATA-1) (AT3G24050) mRNA, complete cds]	120	796	IF	Sense
ATH_RP2_hgx2448v1_pB27_A-99	Arabidopsis thaliana - GATL2	D	GATL2; [gi|145339338|ref|NM_114936.4| Arabidopsis thaliana GATL2 (Galacturonosyltransferase-like 2); polygalacturonate 4-alpha-galacturonosyltransferase/ transferase, transferring glyco> (GATL2) mRNA, complete cds]	18	283	IF	Sense
ATH_RP2_hgx2448v1_pB27_A-126	Arabidopsis thaliana - GATL2	D	GATL2; [gi|145339338|ref|NM_114936.4| Arabidopsis thaliana GATL2 (Galacturonosyltransferase-like 2); polygalacturonate 4-alpha-galacturonosyltransferase/ transferase, transferring glyco> (GATL2) mRNA, complete cds]	18	283	IF	Sense
ATH_RP2_hgx2448v1_pB27_A-97	Arabidopsis thaliana - GATL2	D	GATL2; [gi|145339338|ref|NM_114936.4| Arabidopsis thaliana GATL2 (Galacturonosyltransferase-like 2); polygalacturonate 4-alpha-galacturonosyltransferase/ transferase, transferring glyco> (GATL2) mRNA, complete cds]	18	283	IF	Sense
ATH_RP2_hgx2448v1_pB27_A-57	Arabidopsis thaliana - MNP	B	MNP; [gi|30693367|ref|NM_114947.2| Arabidopsis thaliana MNP (MONOPOLE); transcription factor (MNP) mRNA, complete cds]	102	621	IF	Sense
ATH_RP2_hgx2448v1_pB27_A-86	Arabidopsis thaliana - MNP	B	MNP; [gi|30693367|ref|NM_114947.2| Arabidopsis thaliana MNP (MONOPOLE); transcription factor (MNP) mRNA, complete cds]	297	1112	IF	Sense
ATH_RP2_hgx2448v1_pB27_A-5	Arabidopsis thaliana - MNP	B	MNP; [gi|30693367|ref|NM_114947.2| Arabidopsis thaliana MNP (MONOPOLE); transcription factor (MNP) mRNA, complete cds]	297	1113	IF	Sense
ATH_RP2_hgx2448v1_pB27_A-83	Arabidopsis thaliana - MNP	B	MNP; [gi|30693367|ref|NM_114947.2| Arabidopsis thaliana MNP (MONOPOLE); transcription factor (MNP) mRNA, complete cds]	297	No Data	IF	Sense
ATH_RP2_hgx2448v1_pB27_A-133	Arabidopsis thaliana - MNP	B	MNP; [gi|30693367|ref|NM_114947.2| Arabidopsis thaliana MNP (MONOPOLE); transcription factor (MNP) mRNA, complete cds]	297	1113	IF	Sense
ATH_RP2_hgx2448v1_pB27_A-17	Arabidopsis thaliana - MNP	B	MNP; [gi|30693367|ref|NM_114947.2| Arabidopsis thaliana MNP (MONOPOLE); transcription factor (MNP) mRNA, complete cds]	297	1112	IF	Sense
ATH_RP2_hgx2448v1_pB27_A-71	Arabidopsis thaliana - PATL2	C	PATL2; [gi|30687912|ref|NM_102102.2| Arabidopsis thaliana PATL2 (PATELLIN 2); transporter (PATL2) mRNA, complete cds]	1509	No Data	IF	Sense
ATH_RP2_hgx2448v1_pB27_A-28	Arabidopsis thaliana - PATL2	C	PATL2; [gi|30687912|ref|NM_102102.2| Arabidopsis thaliana PATL2 (PATELLIN 2); transporter (PATL2) mRNA, complete cds]	1536	2236	IF	Sense
ATH_RP2_hgx2448v1_pB27_A-11	Arabidopsis thaliana - SGP1	D	SGP1; [gi|186532128|ref|NM_124865.3| Arabidopsis thaliana SGP1; GTP binding (SGP1) mRNA, complete cds]	198	831	IF	Sense
ATH_RP2_hgx2448v1_pB27_A-143	Arabidopsis thaliana - SPL14	D	SPL14; [gi|79348163|ref|NM_101951.3| Arabidopsis thaliana SPL14 (squamosa promoter binding protein-like 14); DNA binding / transcription activator/ transcription factor (SPL14) mRNA, complete cds]	-22	568	IF	Sense
ATH_RP2_hgx2448v1_pB27_A-22	Arabidopsis thaliana - SPL14	D	SPL14; [gi|79348163|ref|NM_101951.3| Arabidopsis thaliana SPL14 (squamosa promoter binding protein-like 14); DNA binding / transcription activator/ transcription factor (SPL14) mRNA, complete cds]	No Data	567	??	Sense
ATH_RP2_hgx2448v1_pB27_A-135	Arabidopsis thaliana - acetolactate synthase, chloroplast / acetohydroxy-acid synthase(ALS)	B	acetolactate synthase, chloroplast / acetohydroxy-acid synthase(ALS); [gi|30693053|ref|NM_114714.2| Arabidopsis thaliana acetolactate synthase, chloroplast / acetohydroxy-acid synthase (ALS) (At3g48560) mRNA, complete cds]	126	No Data	IF	Sense
ATH_RP2_hgx2448v1_pB27_A-84	Arabidopsis thaliana - acetolactate synthase, chloroplast / acetohydroxy-acid synthase(ALS)	B	acetolactate synthase, chloroplast / acetohydroxy-acid synthase(ALS); [gi|30693053|ref|NM_114714.2| Arabidopsis thaliana acetolactate synthase, chloroplast / acetohydroxy-acid synthase (ALS) (At3g48560) mRNA, complete cds]	162	863	IF	Sense
ATH_RP2_hgx2448v1_pB27_A-18	Arabidopsis thaliana - acetolactate synthase, chloroplast / acetohydroxy-acid synthase(ALS)	B	acetolactate synthase, chloroplast / acetohydroxy-acid synthase(ALS); [gi|30693053|ref|NM_114714.2| Arabidopsis thaliana acetolactate synthase, chloroplast / acetohydroxy-acid synthase (ALS) (At3g48560) mRNA, complete cds]	252	813	IF	Sense
ATH_RP2_hgx2448v1_pB27_A-90	Arabidopsis thaliana - exocyst complex subunit Sec15-like familyprotein	N/A	exocyst complex subunit Sec15-like familyprotein; [gi|42566247|ref|NM_116468.3| Arabidopsis thaliana exocyst complex subunit Sec15-like family protein (AT4G02350) mRNA, complete cds]	20	No Data	OOF2	Sense
ATH_RP2_hgx2448v1_pB27_A-94	Arabidopsis thaliana - heavy-metal-associated domain-containingprotein	D	heavy-metal-associated domain-containingprotein; [gi|186478025|ref|NM_100031.4| Arabidopsis thaliana heavy-metal-associated domain-containing protein (AT1G01490) mRNA, complete cds]	87	562	IF	Sense
ATH_RP2_hgx2448v1_pB27_A-65	Arabidopsis thaliana - hypotheticalprotein	N/A	hypotheticalprotein; [gi|186511225|ref|NM_115895.3| Arabidopsis thaliana unknown protein (AT3G60310) mRNA, complete cds]	-23	No Data	OOF2	Sense
ATH_RP2_hgx2448v1_pB27_A-130	Arabidopsis thaliana - pectate lyase familyprotein	D	pectate lyase familyprotein; [gi|30695565|ref|NM_124267.2| Arabidopsis thaliana pectate lyase family protein (AT5G48900) mRNA, complete cds]	498	1435	IF	Sense
ATH_RP2_hgx2448v1_pB27_A-112	Arabidopsis thaliana - peroxidase 32 (PER32) (P32)(PRXR3)	N/A	peroxidase 32 (PER32) (P32)(PRXR3); [gi|186510609|ref|NM_180321.3| Arabidopsis thaliana peroxidase 32 (PER32) (P32) (PRXR3) (AT3G32980) mRNA, complete cds]	No Data	533	??	Sense
ATH_RP2_hgx2448v1_pB27_A-7	Arabidopsis thaliana - peroxidase,putative	N/A	peroxidase,putative; [gi|30697952|ref|NM_125806.2| Arabidopsis thaliana peroxidase, putative (AT5G64100) mRNA, complete cds]	364	1186	OOF1	Sense
ATH_RP2_hgx2448v1_pB27_A-62	Arabidopsis thaliana - peroxidase,putative	N/A	peroxidase,putative; [gi|30697952|ref|NM_125806.2| Arabidopsis thaliana peroxidase, putative (AT5G64100) mRNA, complete cds]	364	1186	OOF1	Sense
ATH_RP2_hgx2448v1_pB27_A-105	Arabidopsis thaliana - peroxidase,putative	N/A	peroxidase,putative; [gi|30697952|ref|NM_125806.2| Arabidopsis thaliana peroxidase, putative (AT5G64100) mRNA, complete cds]	364	1186	OOF1	Sense
ATH_RP2_hgx2448v1_pB27_A-144	Arabidopsis thaliana - protein binding / zinc ionbinding	D	protein binding / zinc ionbinding; [gi|240254547|ref|NM_128357.5| Arabidopsis thaliana protein binding / zinc ion binding (AT2G27980) mRNA, complete cds]	1332	2738	IF	Sense
ATH_RP2_hgx2448v1_pB27_A-72	Arabidopsis thaliana - squamosa promoter-binding protein,putative	D	squamosa promoter-binding protein,putative; [gi|186531044|ref|NM_124445.3| Arabidopsis thaliana squamosa promoter-binding protein, putative (AT5G50670) mRNA, complete cds]	294	1275	IF	Sense
ATH_RP2_hgx2448v1_pB27_A-120	Arabidopsis thaliana - squamosa promoter-binding protein,putative	D	squamosa promoter-binding protein,putative; [gi|186531044|ref|NM_124445.3| Arabidopsis thaliana squamosa promoter-binding protein, putative (AT5G50670) mRNA, complete cds]	294	1275	IF	Sense
ATH_RP2_hgx2448v1_pB27_A-102	Arabidopsis thaliana - uracil phosphoribosyltransferase, putative / UMP pyrophosphorylase, putative / UPRTase,putative	B	uracil phosphoribosyltransferase, putative / UMP pyrophosphorylase, putative / UPRTase,putative; [gi|30693936|ref|NM_115250.2| Arabidopsis thaliana uracil phosphoribosyltransferase, putative / UMP pyrophosphorylase, putative / UPRTase, putative (AT3G53900) mRNA, complete cds]	97	1085	OOF1	Sense
ATH_RP2_hgx2448v1_pB27_A-123	Arabidopsis thaliana - uracil phosphoribosyltransferase, putative / UMP pyrophosphorylase, putative / UPRTase,putative	B	uracil phosphoribosyltransferase, putative / UMP pyrophosphorylase, putative / UPRTase,putative; [gi|30693936|ref|NM_115250.2| Arabidopsis thaliana uracil phosphoribosyltransferase, putative / UMP pyrophosphorylase, putative / UPRTase, putative (AT3G53900) mRNA, complete cds]	249	980	IF	Sense
ATH_RP2_hgx2448v1_pB27_A-32	Arabidopsis thaliana - uracil phosphoribosyltransferase, putative / UMP pyrophosphorylase, putative / UPRTase,putative	B	uracil phosphoribosyltransferase, putative / UMP pyrophosphorylase, putative / UPRTase,putative; [gi|30693936|ref|NM_115250.2| Arabidopsis thaliana uracil phosphoribosyltransferase, putative / UMP pyrophosphorylase, putative / UPRTase, putative (AT3G53900) mRNA, complete cds]	249	980	IF	Sense
ATH_RP2_hgx2448v1_pB27_A-116	Arabidopsis thaliana - zinc finger (GATA type) family protein AT4G32890	B	zinc finger (GATA type) family protein AT4G32890; [gi|30689533|ref|NM_119442.2| Arabidopsis thaliana zinc finger (GATA type) family protein (AT4G32890) mRNA, complete cds]	-100	1004	IF	Sense
ATH_RP2_hgx2448v1_pB27_A-85	Arabidopsis thaliana - zinc finger (GATA type) family protein AT4G32890	B	zinc finger (GATA type) family protein AT4G32890; [gi|30689533|ref|NM_119442.2| Arabidopsis thaliana zinc finger (GATA type) family protein (AT4G32890) mRNA, complete cds]	60	1025	IF	Sense
ATH_RP2_hgx2448v1_pB27_A-16	Arabidopsis thaliana - zinc finger (GATA type) family protein AT4G32890	B	zinc finger (GATA type) family protein AT4G32890; [gi|30689533|ref|NM_119442.2| Arabidopsis thaliana zinc finger (GATA type) family protein (AT4G32890) mRNA, complete cds]	108	746	IF	Sense
ATH_RP2_hgx2448v1_pB27_A-61	Arabidopsis thaliana - zinc finger (GATA type) familyprotein	N/A	zinc finger (GATA type) familyprotein; [gi|186532803|ref|NM_126030.5| Arabidopsis thaliana zinc finger (GATA type) family protein (AT5G66320) mRNA, complete cds]	No Data	998	??	Sense
ATH_RP2_hgx2448v1_pB27_A-140	Arabidopsis thaliana - zinc finger (GATA type) familyprotein	B	zinc finger (GATA type) familyprotein; [gi|145358945|ref|NM_124085.4| Arabidopsis thaliana zinc finger (GATA type) family protein (AT5G47140) mRNA, complete cds]	-43	1211	IF	Sense
ATH_RP2_hgx2448v1_pB27_A-98	Arabidopsis thaliana - zinc finger (GATA type) familyprotein	B	zinc finger (GATA type) familyprotein; [gi|145358945|ref|NM_124085.4| Arabidopsis thaliana zinc finger (GATA type) family protein (AT5G47140) mRNA, complete cds]	-7	549	IF	Sense
ATH_RP2_hgx2448v1_pB27_A-19	Arabidopsis thaliana - zinc finger (GATA type) familyprotein	B	zinc finger (GATA type) familyprotein; [gi|145358945|ref|NM_124085.4| Arabidopsis thaliana zinc finger (GATA type) family protein (AT5G47140) mRNA, complete cds]	18	1416	IF	Sense
ATH_RP2_hgx2448v1_pB27_A-117	Arabidopsis thaliana - zinc finger (GATA type) familyprotein	B	zinc finger (GATA type) familyprotein; [gi|145358945|ref|NM_124085.4| Arabidopsis thaliana zinc finger (GATA type) family protein (AT5G47140) mRNA, complete cds]	18	No Data	IF	Sense
ATH_RP2_hgx2448v1_pB27_A-20	Arabidopsis thaliana - zinc finger (GATA type) familyprotein	N/A	zinc finger (GATA type) familyprotein; [gi|145358945|ref|NM_124085.4| Arabidopsis thaliana zinc finger (GATA type) family protein (AT5G47140) mRNA, complete cds]	826	-394	??	AntiSense
ATH_RP2_hgx2448v1_pB27_A-77	Arabidopsis thaliana - zinc finger (GATA type) familyprotein	N/A	zinc finger (GATA type) familyprotein; [gi|145358945|ref|NM_124085.4| Arabidopsis thaliana zinc finger (GATA type) family protein (AT5G47140) mRNA, complete cds]	829	-433	??	AntiSense
ATH_RP2_hgx2448v1_pB27_A-26	Arabidopsis thaliana - zinc finger (GATA type) familyprotein	D	zinc finger (GATA type) familyprotein; [gi|42567450|ref|NM_119792.3| Arabidopsis thaliana zinc finger (GATA type) family protein (AT4G36240) mRNA, complete cds]	15	839	IF	Sense
ATH_RP2_hgx2448v1_pB27_A-87	Arabidopsis thaliana - zinc finger (GATA type) familyprotein	D	zinc finger (GATA type) familyprotein; [gi|186516907|ref|NM_119825.2| Arabidopsis thaliana zinc finger (GATA type) family protein (AT4G36620) mRNA, complete cds]	120	No Data	IF	Sense
ATH_RP2_hgx2448v1_pB27_A-69	Arabidopsis thaliana - zinc finger (GATA type) familyprotein	D	zinc finger (GATA type) familyprotein; [gi|186516907|ref|NM_119825.2| Arabidopsis thaliana zinc finger (GATA type) family protein (AT4G36620) mRNA, complete cds]	120	797	IF	Sense
ATH_RP2_hgx2448v1_pB27_A-91	Arabidopsis thaliana - zinc finger (GATA type) familyprotein	D	zinc finger (GATA type) familyprotein; [gi|186516907|ref|NM_119825.2| Arabidopsis thaliana zinc finger (GATA type) family protein (AT4G36620) mRNA, complete cds]	120	No Data	IF	Sense
ATH_RP2_hgx2448v1_pB27_A-147	Arabidopsis thaliana - zinc finger (GATA type) familyprotein	D	zinc finger (GATA type) familyprotein; [gi|186516907|ref|NM_119825.2| Arabidopsis thaliana zinc finger (GATA type) family protein (AT4G36620) mRNA, complete cds]	120	797	IF	Sense
ATH_RP2_hgx2448v1_pB27_A-119	Arabidopsis thaliana - zinc finger (GATA type) familyprotein	D	zinc finger (GATA type) familyprotein; [gi|186516907|ref|NM_119825.2| Arabidopsis thaliana zinc finger (GATA type) family protein (AT4G36620) mRNA, complete cds]	120	797	IF	Sense
ATH_RP2_hgx2448v1_pB27_A-138	Arabidopsis thaliana - zinc finger (GATA type) familyprotein	D	zinc finger (GATA type) familyprotein; [gi|186516907|ref|NM_119825.2| Arabidopsis thaliana zinc finger (GATA type) family protein (AT4G36620) mRNA, complete cds]	120	797	IF	Sense
ATH_RP2_hgx2448v1_pB27_A-104	Arabidopsis thaliana - zinc finger (GATA type) familyprotein	D	zinc finger (GATA type) familyprotein; [gi|145339709|ref|NM_115917.4| Arabidopsis thaliana zinc finger (GATA type) family protein (AT3G60530) mRNA, complete cds]	30	580	IF	Sense
ATH_RP2_hgx2448v1_pB27_A-44	Arabidopsis thaliana - zinc finger (GATA type) familyprotein	D	zinc finger (GATA type) familyprotein; [gi|145339709|ref|NM_115917.4| Arabidopsis thaliana zinc finger (GATA type) family protein (AT3G60530) mRNA, complete cds]	30	580	IF	Sense
Summary of PBS categories
A : Very high confidence in the interaction
B : High confidence in the interaction
C : Good confidence in the interaction
D : Moderate confidence in the interaction
This category is the most difficult to interpret because it mixes two classes of interactions :
* False-positive interactions
* Interactions hardly detectable by the Y2H technique (low representation of the mRNA in the library, prey folding, prey toxicity in yeast...)
E : Interactions involving highly connected prey domains, warning of non-specific interaction. The threshold for high connectivity is 10 for
screens with Human, Mouse, Drosophila and Arabidopsis and 6 for all other organisms. They can be classified in different categories:
* Prey proteins that are known to be highly connected due to their biological function
* Proteins with a prey interacting domain that contains a known protein interaction motif or a biochemically promiscuous motif
F : Experimentally proven technical artifacts
N/A : The PBS is a score that is automatically computed through algorithms and cannot be attributed for the following reasons :
* All the fragments of the same reference CDS are antisens
* The 5p sequence is missing
* All the fragments of the same reference CDS are either all OOF1 or all OOF2
* All the fragments of the same reference CDS lie in the 5' or 3' UTR
