# Supplementary material for: Parasitic modulation of host development by ubiquitin-independent protein degradation
Source: Cell. 2021 Sep 30;184(20):5201–5214.e12. doi: 10.1016/j.cell.2021.08.029 (PMC8525514; doi:10.1016/j.cell.2021.08.029)
Supplement: Table S2. SAP05_TF collection Y2H screen result, related to Figure 2 [file mmc3.xlsx]

## Sheet: Sheet1
Supplemental table 2.SAP05_TF collection Y2H screen result, Related to Figure 2
Only positive intereactors are color coded. Pink: Very high confidence in the interaction (Yeast growth on SD medium lacking Leucine, Tryptophan, and Histidine and supplemented with either 1 mM or 5 mM 3-amino-1,2,4-triazole (3-AT). Interaction strength:2.); Blue: Moderate confidence in the interaction (Yeast growth on SD medium lacking Leucine, Tryptophan, and Histidine and supplemented with1 mM…
					results
Clone location (plate-well)	Gene identifier (AGI)	Interaction strength	Gene Model Description	TF family	-LWH+ 1 mM 3AT	-LWH+ 5 mM 3AT
code
U01-A01	AT1G68150		member of WRKY Transcription Factor	WRKY a,b,c	0	0
U01-A02	AT1G55600		member of WRKY Transcription Factor	WRKY a,b,c	0	0
U01-A03	AT4G18470		Negative regulator of systemic acquired resistance (SAR), repressor of pathogenesis-related PR gene expression which is removed by NPR1 upon induction of SAR. Encodes leucine-rich nuclear protein. Conserved in plants, with putative orthologs found in several plant species. Many NPR1-dependent PR gene are specifically derepressed in the sni1 mutant. The structural similarity of SNI1 to Armadillo r…	ND	0	0
U01-A04	AT5G06500		AGAMOUS-like 96 (AGL96)	MADS a,b	0	0
U01-A05	AT2G24430		NAC domain containing protein 38 (NAC038)	NAC a,b	0	0
U01-A06	AT5G26650		AGAMOUS-like 36 (AGL36)	MADS a,b	0	0
U01-A07	AT1G60920		AGAMOUS-like 55 (AGL55)	MADS a,b	0	0
U01-A08	AT1G60880		Root Specific	MADS a,b	0	0
U01-A09	AT3G24050		Encodes a member of the GATA factor family of zinc finger transcription factors.	C2C2-GATA a,b	0	0
U01-A10	AT2G37430		C2H2 and C2HC zinc fingers superfamily protein	C2H2 a,b,c	0	0
U01-A11	AT5G04340		putative c2h2 zinc finger transcription factor mRNA,	C2H2 a,b	0	0
U01-A12	AT4G25470		Encodes a member of the DREB subfamily A-1 of ERF/AP2 transcription factor family (CBF2). The protein contains one AP2 domain. There are six members in this subfamily, including CBF1, CBF2, and CBF3. This gene is involved in response to low temperature, abscisic acid, and circadian rhythm. Overexpressing this gene leads to increased freeze tolerance and induces the expression level of 85 cold-ind…	AP2-EREBP a,b,c	0	0
U01-B01	AT5G42910		Basic-leucine zipper (bZIP) transcription factor family protein	bZIP a,b,c	0	0
U01-B02	AT4G14550		IAA14 is a member of the Aux/IAA protein family. Involved in lateral root development. Gain of function mutation decreases auxin-inducible gene expression. Protein is localized to the nucleus. Expressed in stele and root tip epidermis. Functions as a negative regulator of ARF7/19.	AUX-IAA a,b	0	0
U01-B03	AT2G46990		Encodes a member of the Aux/IAA family of proteins implicated in auxin signaling. IAA20 lacks the conserved degron (domain II) found in many family members, and IAA20 fusion proteins are stable in Arabidopsis seedlings. IAA20 transcripts are induced by auxin treatment, and overexpression of IAA20 leads to defects in gravitropism, root development, root meristem maintenance, etiolation, and cotyle…	AUX-IAA a,b	0	0
U01-B04	AT4G11880		AGL12, AGL14, and AGL17 are all preferentially expressed in root tissues and therefore represent the only characterized MADS box genes expressed in roots.	MADS a,b	0	0
U01-B05	AT3G57230		MADS-box transcription factor. Expressed in leaf, root and stem, with higher RNA accumulation in guard cells and trichomes.	MADS a,b	0	0
U01-B06	AT2G22630		Encodes a MADs domain containing protein involved in promoting flowering. Loss of function mutations show delayed flowering in long days and reduced levels of LFY and AP1 expression.	MADS a,b	0	0
U01-B07	AT5G10140		MADS-box protein encoded by FLOWERING LOCUS C - transcription factor that functions as a repressor of floral transition and contributes to temperature compensation of the circadian clock. Expression is downregulated during cold treatment. Vernalization, FRI and the autonomous pathway all influence the state of FLC chromatin. Both maternal and paternal alleles are reset by vernalization, but their…	MADS a,b	0	0
U01-B08	AT5G65050		Originally published as Agamous like MADS-box protein AGL31. One of a group of MADS box genes involved in control of flowering time. Four variant sequences have been identified for this locus but have not been characterized for differences in expression pattern and/or function.	MADS a,b	0	0
U01-B09	AT5G23260		Encodes a MADS box protein. Regulates proanthocyanidin biosynthesis in the inner-most cell layer of the seed coat. Also controls cell shape of the inner-most cell layer of the seed coat. Also shown to be necessary for determining the identity of the endothelial layer within the ovule. Paralogous to GOA. Plays a maternal role in fertilization and seed development.	MADS a,b	0	0
U01-B10	AT5G62165		Encodes a MADS box transcription factor. Expressed in quiescent center. Involved in floral transition.	MADS a,b	0	0
U01-B11	AT5G40220		AGAMOUS-like 43 (AGL43)	MADS a,b	0	0
U01-B12	AT5G39750		AGAMOUS-like 81 (AGL81)	MADS a,b	0	0
U01-C01	AT1G09530		Transcription factor interacting with photoreceptors phyA and phyB. Forms a ternary complex in vitro with G-box element of the promoters of LHY, CCA1. Acts as a negative regulator of phyB signalling. It degrades rapidly after irradiation of dark grown seedlings in a process controlled by phytochromes. Does not play a significant role in controlling light input and function of the circadian clockw…	bHLH a,b	0	0
U01-C02	AT3G05200		Encodes a putative RING-H2 zinc finger protein ATL6 (ATL6).	ND	0	0
U01-C03	AT2G42360		RING/U-box superfamily protein	ND	0	0
U01-C04	AT4G11680		Zinc finger, C3HC4 type (RING finger) family protein	ND	0	0
U01-C05	AT1G63840		RING/U-box superfamily protein	ND	0	0
U01-C06	AT2G20180		Encodes a novel Myc-related bHLH transcription factor that has transcriptional activation activity in the dark. It is a key negative regulator of phytochrome-mediated seed germination and acts by inhibiting chlorophyll biosynthesis, light-mediated suppression of hypocotyl elongation and far-red light-mediated suppression of seed germination, and promoting negative gravitropism in hypocotyls. Ligh…	bHLH a,b	0	0
U01-C07	AT2G22750		basic helix-loop-helix (bHLH) DNA-binding superfamily protein	bHLH a,b	0	0
U01-C08	AT4G37730		basic leucine-zipper 7 (bZIP7)	bZIP a,b,c	0	0
U01-C09	AT5G24800		Encodes bZIP protein BZO2H2.	bZIP a,b,c	0	0
U01-C10	AT2G22760		basic helix-loop-helix (bHLH) DNA-binding superfamily protein	bHLH a,b	0	0
U01-C11	AT5G10030		Encodes a member of basic leucine zipper transcription gene family. Nomenclature according to Xiang, et al. (1997).	bZIP a,b,c	0	0
U01-C12	AT4G36900		encodes a member of the DREB subfamily A-5 of ERF/AP2 transcription factor family (RAP2.10). The protein contains one AP2 domain. There are 16 members in this subfamily including RAP2.9 and RAP2.1.	AP2-EREBP a,b,c	0	0
U01-D01	AT1G80580		encodes a member of the ERF (ethylene response factor) subfamily B-1 of ERF/AP2 transcription factor family. The protein contains one AP2 domain. There are 15 members in this subfamily including ATERF-3, ATERF-4, ATERF-7, and leafy petiole.	AP2-EREBP a,b,c	0	0
U01-D02	AT3G56970		Encodes a member of the basic helix-loop-helix transcription factor family protein.	bHLH a,b	0	0
U01-D03	AT4G30980		Encodes a basic helix-loop-helix (bHLH) protein that regulates root hair development. One of the three Arabidopsis homologs of the Lotus japonicus ROOTHAIRLESS1 (LjRHL1) gene: At2g24260 (AtLRL1), At4g30980 (AtLRL2), and At5g58010 (AtLRL3).	bHLH a,b	0	0
U01-D04	AT1G01720		Belongs to a large family of putative transcriptional activators with NAC domain. Transcript level increases in response to wounding and abscisic acid. ATAF1 attentuates ABA signaling and sythesis. Mutants are hyposensitive to ABA.	NAC a,b	0	0
U01-D05	AT3G18400		NAC domain containing protein 58 (NAC058)	NAC a,b	0	0
U01-D06	AT5G22380		NAC domain containing protein 90 (NAC090)	NAC a,b	0	0
U01-D07	AT5G67060		HECATE 1 (HEC1)	bHLH a,b	0	0
U01-D08	AT2G41240		Encodes a member of the basic helix-loop-helix transcription factor family protein.	bHLH a,b	0	0
U01-D09	AT5G59340		Encodes a WUSCHEL-related homeobox gene family member with 65 amino acids in its homeodomain. Proteins in this family contain a sequence of eight residues (TLPLFPMH) downstream of the homeodomain called the WUS box. WOX2 has a putative Zinc finger domain downstream of the homeodomain. Transcripts are expressed in the egg cell, the zygote and the apical cell lineage and are reduced in met3-1 early…	HB a,b,c	0	0
U01-D10	AT5G45980		Arabidopsis thaliana WOX8 protein. Contains similarity to homeodomain transcription factor. Positively regulates early embryonic growth. Together with CLE8 it forms a signaling module that promotes seed growth and overall seed size.	HB a,b,c	0	0
U01-D11	AT3G62100		Encodes a member of the Aux/IAA family of proteins implicated in auxin signaling. IAA30 lacks the conserved degron (domain II) found in many family members. IAA30 transcripts are induced by auxin treatment and accumulate preferentially in the quiescent center cells of the root meristem. Overexpression of IAA30 leads to defects in gravitropism, root development, root meristem maintenance, and coty…	AUX-IAA a,b	0	0
U01-D12	AT1G67260		Encodes protein with TCP (TB1,CYC,PCF) domain which is likely to be involved in DNA binding and protein-protein interactions. Based on genome analysis, there is a 9-member gene family that possesses this domain in Arabidopsis. Orthologue of Antirrhinum gene CYCLOIDEA.	TCP a,c	0	0
U01-E01	AT5G41030		TCP family transcription factor	TCP a,b,c	0	0
U01-E02	AT1G35560		TCP family transcription factor	TCP a,b,c	0	0
U01-E03	AT5G08070		TCP gene involved in heterochronic control of leaf differentiation.	TCP a,b,c	0	0
U01-E04	AT1G69180		Putative transcription factor with zinc finger and helix-loop-helix domains, the later similar to HMG boxes. Involved in specifying abaxial cell fate in the carpel. Four putative LFY binding sites (CCANTG) and two potential binding sites for MADS box proteins known as CArG boxes (CC(A/T)6GG) were found in the region spanning 3.8 Kb upstream of the CRC coding region.	C2C2-YABBY a,b,c	0	0
U01-E05	AT1G08465		Member of the YABBY family of Arabidopsis proteins involved in the abaxial cell fate specification in lateral organs	C2C2-YABBY a,c	0	0
U01-E06	AT5G64060		NAC domain containing protein 103 (NAC103)	NAC a,b	0	0
U01-E07	AT3G50650		GRAS family transcription factor	GRAS a,b	0	0
U01-E08	AT1G66600		A member of WRKY Transcription Factor	WRKY a,b,c	0	0
U01-E09	AT4G35610		zinc finger (C2H2 type) family protein	C2H2 b	0	0
U01-E10	AT4G35280		Target promoter of the male germline-specific transcription factor DUO1.	C2H2 a,b,c	0	0
U01-E11	AT5G05410		Encodes a transcription factor that specifically binds to DRE/CRT cis elements (responsive to drought and low-temperature stress). Belongs to the DREB subfamily A-2 of ERF/AP2 transcription factor family (DREB2A). There are eight members in this subfamily including DREB2B. The protein contains one AP2 domain. Overexpression of transcriptional activation domain of DREB2A resulted in significant dr…	AP2-EREBP a,b,c	0	0
U01-E12	AT3G16280		encodes a member of the DREB subfamily A-4 of ERF/AP2 transcription factor family. The protein contains one AP2 domain. There are 17 members in this subfamily including TINY.	AP2-EREBP a,b,c	0	0
U01-F01	AT4G32980		Encodes transcription factor involved in photomorphogenesis. Regulates gibberellin biosynthesis. Activated by AGAMOUS in a cal-1, ap1-1 background. Expressed at low levels in developing stamens. Increased levels of ATH1 severely delay flowering in the C24 accession. Most remarkably, ectopically expressed ATH1 hardly had an effect on flowering time in the Col-0 and Ler accessions. ATH1 physically …	HB a,b	0	0
U01-F02	AT4G34610		BEL1-like homeodomain 6 (BLH6)	HB a,b	0	0
U01-F03	AT3G12820		Member of the R2R3 factor gene family.	MYB a,b	0	0
U01-F04	AT1G79180		Member of the R2R3 factor gene family.	MYB a,b	0	0
U01-F05	AT3G21880		B-box type zinc finger protein with CCT domain	C2C2-CO-like a,b	0	0
U01-F06	AT2G47890		B-box type zinc finger protein with CCT domain	C2C2-CO-like a,b	0	0
U01-F07	AT5G61420		Encodes a nuclear localized member of the MYB transcription factor family. Involved in positive regulation of aliphatic glucosinolate biosynthesis.Expression is induced by touch, wounding and glucose.	MYB a,b	0	0
U01-F08	AT5G06800		myb-like HTH transcriptional regulator family protein	G2-like a,b	0	0
U01-F09	AT5G45580		Homeodomain-like superfamily protein	G2-like a,b	0	0
U01-F10	AT1G17950		putative transcription factor: R2R3-MYB transcription family	MYB a,b	0	0
U01-F11	AT5G21120		ethylene-insensitive3-like2 (EIL2)	EIL a,b	0	0
U01-F12	AT1G73410		Encodes a putative transcription factor that is a member of the R2R3-MYB family.	MYB a,b	0	0
U01-G01	AT3G04450		Homeodomain-like superfamily protein	G2-like a,b	0	0
U01-G02	AT2G20400		myb-like HTH transcriptional regulator family protein	G2-like a,b	0	0
U01-G03	AT1G60250		B-box zinc finger family protein	Orphans a	0	0
U01-G04	AT4G39070		B-box zinc finger family protein	Orphans a	0	0
U01-G05	AT1G01060		LHY encodes a myb-related putative transcription factor involved in circadian rhythm along with another myb transcription factor CCA1	MYB-related a,b	0	0
U01-G06	AT2G28920		RING/U-box superfamily protein	ND	0	0
U01-G07	AT4G31580		Encodes a Serine/arginine-rich (SR) protein RSZp22. SR proteins are splicing regulators that share a modular structure consisting of one or two N-terminal RNA recognition motif domains and a C-terminal RS-rich domain. RSZp22 is located in the nucleolus. It is a nucleocytoplasmic shuttling protein and an interacting partner to the Arabidopsis U1-70K. Barta et al (2010) have proposed a nomenclature…	ND	0	0
U01-G08	AT4G21040		Dof-type zinc finger domain-containing protein	C2C2-DOF a,b,c	0	0
U01-G09	AT3G52440		Dof-type zinc finger DNA-binding family protein	C2C2-DOF a,b,c	0	0
U01-G10	AT1G21340		Dof-type zinc finger DNA-binding family protein	C2C2-DOF a,b,c	0	0
U01-G11	AT2G17900		Homology Subgroup S-ET - Protein containing an interrupted SET domain.	ND	0	0
U01-G12	AT4G31680		Transcriptional factor B3 family protein	ABI3-VP1 a,b	0	0
U01-H01	AT3G11580		AP2/B3-like transcriptional factor family protein	ABI3-VP1 a,b	0	0
U01-H02	AT2G44910		Encodes a homeodomain protein whose expression displays a dependence on phyB for both red and far-red light response. Also involved in the shade avoidance syndrome.	HB a,b	0	0
U01-H03	AT1G20700		Encodes a WUSCHEL-related homeobox gene family member with 65 amino acids in its homeodomain. Proteins in this family contain a sequence of eight residues (TLPLFPMH) downstream of the homeodomain called the WUS box. Functions in the shoot meristem organizing center to maintain the stem cells in an undifferentiated state.	HB a,b,c	0	0
U01-H04	AT5G52020		encodes a member of the DREB subfamily A-4 of ERF/AP2 transcription factor family. The protein contains one AP2 domain. There are 17 members in this subfamily including TINY.	AP2-EREBP a,b,c	0	0
U01-H05	AT4G06746		encodes a member of the DREB subfamily A-5 of ERF/AP2 transcription factor family (RAP2.9). The protein contains one AP2 domain. There are 16 members in this subfamily including RAP2.1 and RAP2.10.	AP2-EREBP a,b,c	0	0
U01-H06	AT1G64380		encodes a member of the DREB subfamily A-6 of ERF/AP2 transcription factor family. The protein contains one AP2 domain. There are 8 members in this subfamily including RAP2.4.	AP2-EREBP a,b,c	0	0
U01-H07	AT3G25890		encodes a member of the ERF (ethylene response factor) subfamily B-6 of ERF/AP2 transcription factor family. The protein contains one AP2 domain. There are 12 members in this subfamily including RAP2.11.	AP2-EREBP a,b	0	0
U01-H08	AT3G61910		NAC transcription factor NST2. NST1 and NST2 are redundant in regulating secondary wall thickening in anther walls. NST2 promoter was particularly strong in anther tissue.	NAC a,b	0	0
U01-H09	AT3G44350		NAC domain containing protein 61 (NAC061)	NAC a,b	0	0
U01-H10	AT1G35515		Encodes a nuclear localized R2R3-type MYB transcription factor that is involved in responses to abiotic stress including cold acclimation,osmotic and salt stress.Mutants are sensitive to salt, freezing and osmotic stress.	MYB a,b	0	0
U01-H11	AT1G17310		MADS-box transcription factor family protein	MADS a,b	0	0
U01-H12	AT3G53340		nuclear factor Y, subunit B10 (NF-YB10)	CCAAT a / CCAAT-HAP3 b	0	0
U02-A01	AT1G47760		AGAMOUS-like 102 (AGL102)	MADS a,b	0	0
U02-A02	AT3G14020		nuclear factor Y, subunit A6 (NF-YA6)	CCAAT a / CCAAT-HAP2 b / CBFB_NFYA c	0	0
U02-A03	AT5G60890		Myb-like transcription factor that modulates expression of ASA1, a key point of control in the tryptophan pathway	MYB a,b	0	0
U02-A04	AT3G02310		MADS-box protein, binds K domain of AG in vivo	MADS a,b	0	0
U02-A05	AT2G42830		AGAMOUS [AG]-like MADS box protein (AGL5) involved in fruit development (valve margin and dehiscence zone differentiation). A putative direct target of AG. SHP2 has been shown to be a downstream gene of the complex formed by AG and SEP proteins (SEP4 alone does not form a functional complex with AG).	MADS a,b	0	0
U02-A06	AT1G65360		Encodes AGL23, a Type I MADS-box gene that controls female gametophyte development and the biogenesis of organelles during embryo development.	MADS a,b	0	0
U02-A07	AT3G30260		AGAMOUS-like 79 (AGL79)	MADS a,b	0	0
U02-A08	AT2G34440		AGAMOUS-like 29 (AGL29)	MADS a,b	0	0
U02-A09	AT5G27910		nuclear factor Y, subunit C8 (NF-YC8)	CCAAT a / CCAAT-HAP5 b	0	0
U02-A10	AT3G30530		basic leucine-zipper 42 (bZIP42)	bZIP a,b,c	0	0
U02-A11	AT5G38800		basic leucine-zipper 43 (bZIP43)	bZIP a,b,c	0	0
U02-A12	AT3G12250		basic leucine zipper transcription factor involved in the activation of SA-responsive genes.	bZIP a,b,c	0	0
U02-B01	AT2G04038		basic leucine-zipper 48 (bZIP48)	bZIP a,b,c	0	0
U02-B02	AT3G17609		Encodes a homolog of HY5 (HYH). Involved in phyB signaling pathway.	bZIP a,b,c	0	0
U02-B03	AT5G06839		bZIP transcription factor family protein	bZIP a,b,c	0	0
U02-B04	AT1G48000		Encodes a putative transcription factor (MYB112).	MYB a,b	0	0
U02-B05	AT1G25340		putative transcription factor (MYB116)	MYB a,b	0	0
U02-B06	AT3G27785		putative transcription factor (MYB118)	MYB a,b	0	0
U02-B07	AT3G30210		Encodes a putative transcription factor, member of the R2R3 factor gene family (MYB121).	MYB a,b	0	0
U02-B08	AT5G35550		TT2 encodes a R2R3 MYB domain putative transcription factor that acts as a key determinant in the proanthocyanidin accumulation of developing seed. It is thought that a ternary complex composed of TT2, TT8 and TTG1 is necessary for correct expression of BAN in seed endothelium.	MYB a,b	0	0
U02-B09	AT5G02320		Encodes a putative c-MYB-like transcription factor of the MYB3R factor gene family (MYB3R5).	MYB a,b	0	0
U02-B10	AT5G62320		Encodes a putative transcription factor (MYB99).	MYB a,b	0	0
U02-B11	AT2G36890		Putative homolog of the Blind gene in tomato. Together with RAX1 and RAX3 belong to the class R2R3 MYB genes; encoded by the Myb-like transcription factor MYB38, regulates axillary meristem formation.	MYB a,b	0	0
U02-B12	AT4G25560		Member of the R2R3 factor gene family.	MYB a,b	0	0
U02-C01	AT1G71450		encodes a member of the DREB subfamily A-4 of ERF/AP2 transcription factor family. The protein contains one AP2 domain. There are 17 members in this subfamily including TINY.	AP2-EREBP a,b,c	0	0
U02-C02	AT5G01200		Duplicated homeodomain-like superfamily protein	MYB a,b	0	0
U02-C03	AT3G10590		Duplicated homeodomain-like superfamily protein	MYB a,b	0	0
U02-C04	AT3G61250		LATE MERISTEM IDENTITY2 (LMI2) is a target of the meristem identity regulator LEAFY (LFY). Has a role in the meristem identity transition from vegetative growth to flowering. Member of the R2R3 factor gene family.	MYB a,b	0	0
U02-C05	AT3G10580		Homeodomain-like superfamily protein	MYB-related a / MYB b	0	0
U02-C06	AT1G71030		Encodes a putative myb family transcription factor. In contrast to most other myb-like proteins its myb domain consists of a single repeat. A proline-rich region potentially involved in transactivation is found in the C-terminal part of the protein. Its transcript accumulates mainly in leaves.	MYB-related a,b	0	0
U02-C07	AT5G26660		myb domain protein 86 (MYB86)	MYB a,b	0	0
U02-C08	AT4G11250		AGAMOUS-like 52 (AGL52)	MADS a,b	0	0
U02-C09	AT5G41200		AGAMOUS-like 75 (AGL75)	MADS a,b	0	0
U02-C10	AT1G65330		Type I MADS-box protein, regulated by MEA and FIE, expressed transiently after fertilization in embryo and endosperm.	MADS a,b	0	0
U02-C11	AT1G13450		Encodes GT-1, a plant transcription factor that binds to one of the cis-acting elements, BoxII, which resides within the upstream promoter region of light-responsive genes. GT-1 was assumed to act as a molecular switch modulated through Ca(2+)-dependent phosphorylation/dephosphorylation in response to light signals.	TRIHELIX a,b	0	0
U02-C12	AT1G49560		Homeodomain-like superfamily protein	G2-like a,b	0	0
U02-D01	AT1G68320		putative transcription factor: R2R3-MYB transcription family. Involved in regulation of phosphate starvation responses and gibberellic acid biosynthesis.	MYB a,b	0	0
U02-D02	AT2G40260		Homeodomain-like superfamily protein	G2-like a,b	0	0
U02-D03	AT3G27920		Encodes a Myb-like protein that is required for induction of trichome development.	MYB a,b	0	0
U02-D04	AT5G56110		Encodes a member of the R2R3 MYB transcription factor gene family that is required for anther development by regulation tapetum development, callose dissolution and exine formation. It acts upstream of MS2.	MYB a,b	0	0
U02-D05	AT5G56840		myb-like transcription factor family protein	MYB-related a,b	0	0
U02-D06	AT1G15580		auxin induced protein	AUX-IAA a,b	0	0
U02-D07	AT3G23140		Encodes UPRIGHT ROSETTE (URO). Overexpression of URO alters indole-3-acetic acid (IAA) homeostasis.	C2H2 b	0	0
U02-D08	AT3G58070		Putative transcription factor, contains C2H2 domain, regulates aspects of shoot maturation in Arabidopsis thaliana. GIS loss-of-function mutations affect the epidermal differentiation of inflorescence organs, causing a premature decrease in trichome production on successive leaves, stem internodes, and branches. Overexpression has the opposite effect on trichome initiation and causes other hetero…	C2H2 a,b,c	0	0
U02-D09	AT5G53040		Encodes GROUNDED (GRD), a putative RWP-RK-type transcription factor broadly expressed in early development. GRD promotes zygote elongation and basal cell fates.	RWP-RK a / NIN-like b	0	0
U02-D10	AT2G41130		basic helix-loop-helix (bHLH) DNA-binding superfamily protein	bHLH a,b	0	0
U02-D11	AT3G56770		basic helix-loop-helix (bHLH) DNA-binding superfamily protein	bHLH a,b	0	0
U02-D12	AT3G56980		Encodes a member of the basic helix-loop-helix transcription factor protein.	bHLH a,b	0	0
U02-E01	AT1G22490		basic helix-loop-helix (bHLH) DNA-binding superfamily protein	bHLH a,b	0	0
U02-E02	AT5G53210		Encodes a basic helix-loop-helix (bHLH) transcription factor that is necessary and sufficient for the asymmetric divisions that establish the stomatal lineage in Arabidopsis thaliana. Expression of SPCH in young epidermal cells allows these cells to make asymmetric divisions. SPCH is a substrate of a kinase MPK3 and MPK6.	bHLH a,b	0	0
U02-E03	AT3G57920	2	Encodes a putative transcriptional regulator that is involved in the vegetative to reproductive phase transition. Expression is regulated by MIR156b.	SBP a,b,c	1	1
U02-E04	AT1G49120		encodes a member of the ERF (ethylene response factor) subfamily B-6 of ERF/AP2 transcription factor family. The protein contains one AP2 domain. There are 12 members in this subfamily including RAP2.11.	AP2-EREBP a,b	0	0
U02-E05	AT3G57600		encodes a member of the DREB subfamily A-2 of ERF/AP2 transcription factor family. The protein contains one AP2 domain. There are eight members in this subfamily including DREB2A AND DREB2B that are involved in response to drought.	AP2-EREBP a,b,c	0	0
U02-E06	AT3G60490		encodes a member of the DREB subfamily A-4 of ERF/AP2 transcription factor family. The protein contains one AP2 domain. There are 17 members in this subfamily including TINY.	AP2-EREBP a,b,c	0	0
U02-E07	AT4G27950		encodes a member of the ERF (ethylene response factor) subfamily B-5 of ERF/AP2 transcription factor family. The protein contains one AP2 domain. There are 7 members in this subfamily.	AP2-EREBP a,b,c	0	0
U02-E08	AT5G11190		encodes a member of the ERF (ethylene response factor) subfamily B-6 of ERF/AP2 transcription factor family. The protein contains one AP2 domain. There are 12 members in this subfamily including RAP2.11.	AP2-EREBP a,b,c	0	0
U02-E09	AT2G47270		Encodes UPBEAT1 (UPB1), a transcription factor with a bHLH domain. Regulates the expression of a set of peroxidases that modulate the balance of reactive oxygen species (ROS) between the zones of cell proliferation and the zone of cell elongation where differentiation begins. Disruption of UPB1 activity alters this ROS balance, leading to a delay in the onset of differentiation.	bHLH d	0	0
U02-E10	AT3G50410		Arabidopsis Dof protein containing a single 51-amino acid zinc finger DNA-binding domain, which may play an important roles in plant growth and development.	C2C2-DOF a,b,c	0	0
U02-E11	AT1G35490		bZIP family transcription factor	bZIP b	0	0
U02-E12	AT4G26150		Encodes a member of the GATA factor family of zinc finger transcription factors. Modulate chlorophyll biosynthesis and glutamate synthase (GLU1/Fd-GOGAT) expression.	C2C2-GATA a,b	0	0
U02-F01	AT5G25830		Encodes a member of the GATA factor family of zinc finger transcription factors.	C2C2-GATA a,b	0	0
U02-F02	AT1G16530		ASYMMETRIC LEAVES 2-like 9 (ASL9)	LOB a / AS2 b	0	0
U02-F03	AT1G07900		LOB domain-containing protein 1 (LBD1)	LOB a / AS2 b	0	0
U02-F04	AT2G28500		LOB domain-containing protein 11 (LBD11)	LOB a / AS2 b	0	0
U02-F05	AT2G42430		LOB-domain protein gene LBD16. This gene contains one auxin-responsive element (AuxRE).	LOB a / AS2 b	0	0
U02-F06	AT2G45410		LOB domain-containing protein 19 (LBD19)	LOB a / AS2 b	0	0
U02-F07	AT2G45420		LOB domain-containing protein 18 (LBD18)	LOB a / AS2 b	0	0
U02-F08	AT3G47870		Required for normal cell division during pollen development. Mutant has extra cell in pollen of vegetative cell identity. Male gametophytic mutation.	LOB a / AS2 b	0	0
U02-F09	AT1G06280		LOB domain-containing protein 2 (LBD2)	LOB a / AS2 b	0	0
U02-F10	AT5G15830		basic leucine-zipper 3 (bZIP3)	bZIP a,b,c	0	0
U02-F11	AT1G06070		Basic-leucine zipper (bZIP) transcription factor family protein	bZIP a,b,c	0	0
U02-F12	AT4G30180		sequence-specific DNA binding transcription factors	bHLH d	0	0
U02-G01	AT5G03790		Encodes a homeodomain leucine zipper class I (HD-Zip I) meristem identity regulator that acts together with LFY to induce CAL expression. It binds to the CAL promoter proximal CAATNATTG element. LMI1 acts primarily downstream of LFY in meristem identity regulation. The interaction between LFY, LMI1 and CAL resembles a feed-forward loop transcriptional network motif. The gene also had additional L…	HB a,b,c	0	0
U02-G02	AT1G26590		C2H2-like zinc finger protein	C2H2 a,b	0	0
U02-G03	AT1G26610		C2H2-like zinc finger protein	C2H2 a,b,c	0	0
U02-G04	AT1G51220		Encodes a WIP domain containing protein. Putative target of WRKY53.	C2H2 a,b,c	0	0
U02-G05	AT2G26940		C2H2-type zinc finger family protein	C2H2 a,b,c	0	0
U02-G06	AT3G10470		C2H2-type zinc finger family protein	C2H2 a,b,c	0	0
U02-G07	AT5G22990		C2H2-like zinc finger protein	C2H2 a,b,c	0	0
U02-G08	AT4G01720		member of WRKY Transcription Factor	WRKY a,b,c	0	0
U02-G09	AT5G15130		member of WRKY Transcription Factor	WRKY a,b,c	0	0
U02-G10	AT3G27650		LOB domain-containing protein 25 (LBD25)	LOB a / AS2 b	0	0
U02-G11	AT1G05710		basic helix-loop-helix (bHLH) DNA-binding superfamily protein	ND	0	0
U02-G12	AT3G13445		TBP (TATA binding protein) associates with TAF(II)s (TBP-associated factors) to form the TFIID general transcription factor complex	ND	0	0
U02-H01	AT1G06040		Encodes salt tolerance protein (STO) which confers salt tolerance to yeast cells. Fully complements calcineurin deficient yeast but does not encode a phosphoprotein phosphatase. Sequence has similarities to CONSTANS. STO co-localizes with COP1 and plays a role in light signaling.	Orphans a	0	0
U02-H02	AT2G36930		zinc finger (C2H2 type) family protein	C2H2 b	0	0
U02-H03	AT3G19290		bZIP transcription factor with specificity for abscisic acid-responsive elements (ABRE). Mediate ABA-dependent stress responses.	bZIP a,b,c	0	0
U02-H04	AT2G40620		Basic-leucine zipper (bZIP) transcription factor family protein	bZIP a,b,c	0	0
U02-H05	AT2G33550		Homeodomain-like superfamily protein	TRIHELIX a,b	0	0
U02-H06	AT3G13040		myb-like HTH transcriptional regulator family protein	G2-like a,b	0	0
U02-H07	AT3G51080		Encodes a member of the GATA factor family of zinc finger transcription factors.	C2C2-GATA a,b	0	0
U02-H08	AT1G08290		WIP domain protein 3 (WIP3)	C2H2 a,b	0	0
U02-H09	AT2G31380		a B-box zinc finger protein that interacts with COP1. contains a novel 11 amino acid motif at the C-terminus (also found at the N-terminus of HY5) that is involved in the COP1 interaction.	Orphans a	0	0
U02-H10	AT1G21200		sequence-specific DNA binding transcription factors	TRIHELIX b	0	0
U02-H11	AT1G13260		Encodes an AP2/B3 domain transcription factor which is upregulated in response to low temperature. It contains a B3 DNA binding domain. It has circadian regulation and may function as a negative growth regulator.	AP2-EREBP a,b	0	0
U02-H12	AT1G74840		Homeodomain-like superfamily protein	MYB-related a,b	0	0
U03-A01	AT5G48250		B-box type zinc finger protein with CCT domain	C2C2-CO-like a,b	0	0
U03-A02	AT4G09450		Duplicated homeodomain-like superfamily protein	MYB-related a / MYB b	0	0
U03-A03	AT1G72450		JAZ6 transcript levels rise in response to a jasmonate stimulus and a GFP:JAZ6 fusion protein localizes to the nucleus. Application of jasmonate methyl ester to Arabidopsis roots reduces the levels of a JAZ6:GUS fusion protein, presumably by stimulating ubiquitin-proteasome-mediated degradation.	ZIM b,c	0	0
U03-A04	AT2G42680		One of three genes in A. thaliana encoding multiprotein bridging factor 1, a highly conserved transcriptional coactivator. May serve as a bridging factor between a bZIP factor and TBP. Its expression is developmentally regulated.	MBF1 a,b	0	0
U03-A05	AT4G01250		AtWRKY22 is a member of WRKY Transcription Factor	WRKY a,b,c	0	0
U03-A06	AT2G36990		Encodes a general sigma factor in chloroplasts and is probably responsible for the recognition of sigma 70 type standard bacteria-type multi-subunit RNA polymerase (PEP) promoters in young cotyledons. It is a substrate for regulatory phosphorylation by cpCK2, a nuclear-coded plastid-targeted casein kinase 2, that has been implicated as a key component in plant sigma factor phosphorylation and tra…	SIGMA70-like a	0	0
U03-A07	AT2G47210		myb-like transcription factor family protein	MYB-related a,b,c	0	0
U03-A08	AT2G25650		DNA-binding storekeeper protein-related transcriptional regulator	GeBP a,b	0	0
U03-A09	AT1G25560		Encodes a member of the RAV transcription factor family that contains AP2 and B3 binding domains. Involved in the regulation of flowering under long days. Loss of function results in early flowering. Overexpression causes late flowering and repression of expression of FT. Novel transcriptional regulator involved in ethylene signaling. Promoter bound by EIN3. EDF1 in turn, binds to promoter elemen…	AP2-EREBP a,b	0	0
U03-A10	AT3G07670		Rubisco methyltransferase family protein	SET a / PcG b	0	0
U03-A11	AT1G04950		Encodes one of two Arabidopsis proteins with significant similarity to the histone fold TBP-associated factor TAF6. Mutants are embryo lethal and transmission of the mutant allele through the male gametophyte is significantly reduced. This is due to reduced pollen tube growth of the mutant.	ND	0	0
U03-A12	AT1G72010		TCP family transcription factor	TCP a,b,c	0	0
U03-B01	AT5G67300		Member of the R2R3 factor MYB gene family involved in mediating plant responses to a variety of abiotic stimiuli.	MYB a,b	0	0
U03-B02	AT4G30080		Involved in root cap cell differentiation. Gene expression is regulated by mir160.Located in the nucleus.	ARF a,b,c	0	0
U03-B03	AT5G08520		Duplicated homeodomain-like superfamily protein	MYB a,b	0	0
U03-B04	AT3G14180		sequence-specific DNA binding transcription factors	TRIHELIX a,b	0	0
U03-B05	AT1G42990		bZIP60 consists of a bZIP DNA binding domain followed by a putative transmembrane domain. bZIP60 mRNA is upregulated by the addition of ER stress inducers, tunicamycin (inhibitor of N-linked glycosylation), DTT (inhibitor of disulfide bond formation) and azetin-2-carboxylate (proline analog perturbing protein structure). Upon ER stress, bZIP60 mRNA is spliced by IRE1A and IRE1B to produce bZIP60-…	bZIP a,b,c	0	0
U03-B06	AT4G10240		B-box zinc finger family protein	Orphans a	0	0
U03-B07	AT2G46270		encodes a bZIP G-box binding protein whose expression is induced by ABA. It has been shown to bind to Adh that contains the G-box and is induced by cold and water deprivation. GBF3 has been shown to be expressed mostly in the root and dark-grown leaves. GBF3 can act as homodimers and as heterodimers with GFB1, GBF2 and GBF4. In addition, GBF3!?s DNA binding activity is enhanced by GIP1, GPRI1 and…	bZIP a,b	0	0
U03-B08	AT4G29190		Zinc finger C-x8-C-x5-C-x3-H type family protein	C3H a,b	0	0
U03-B09	AT4G27410		Encodes a NAC transcription factor induced in response to dessication. It is localized to the nucleus and acts as a transcriptional activator in ABA-mediated dehydration response.	NAC a,b	0	0
U03-B10	AT3G10480		NAC domain containing protein 50 (NAC050)	NAC a,b	0	0
U03-B11	AT1G68550		encodes a member of the ERF (ethylene response factor) subfamily B-6 of ERF/AP2 transcription factor family. The protein contains one AP2 domain. There are 12 members in this subfamily including RAP2.11.	AP2-EREBP a,b,c	0	0
U03-B12	AT2G41835		zinc finger (C2H2 type, AN1-like) family protein	C2H2 a,b	0	0
U03-C01	AT5G39760		homeobox protein 23 (HB23)	zf-HD a,b	0	0
U03-C02	AT2G44150		Encodes a protein-lysine N-methyltransferase. Located in ER.	SET a / PcG b	0	0
U03-C03	AT1G50420		Encodes a scarecrow-like protein (SCL3) Putative transcription factors interacting with the gene product of VHA-B1 (vacuolar ATPase subunit B1	GRAS a,b	0	0
U03-C04	AT5G44260		Zinc finger C-x8-C-x5-C-x3-H type family protein	C3H a,b	0	0
U03-C05	AT1G51140		Encodes a basic helix?loop?helix-type transcription factor involved in photoperiodism flowering.	bHLH a,b	0	0
U03-C06	AT4G39100		Putative transcription factor containing a PHD finger and BAH motif, required for normal development	PHD a,b	0	0
U03-C07	AT5G39610		Encodes a NAC-domain transcription factor. Positively regulates aging-induced cell death and senescence in leaves. This gene is upregulated in response to salt stress in wildtype as well as NTHK1 transgenic lines although in the latter case the induction was drastically reduced. It was also upregulated by ABA, ACC and NAA treatment, although in the latter two cases, the induction occurred relativ…	NAC a,b	0	0
U03-C08	AT1G27360		In conjunction with SPL10 and SPL2, SPL11 redundantly controls proper development of lateral organs in association with shoot maturation in the reproductive phase.	SBP a,b,c	0	0
U03-C09	AT2G31230		encodes a member of the ERF (ethylene response factor) subfamily B-3 of ERF/AP2 transcription factor family. The protein contains one AP2 domain. There are 18 members in this subfamily including ATERF-1, ATERF-2, AND ATERF-5.	AP2-EREBP a,b,c	0	0
U03-C10	AT5G65320		basic helix-loop-helix (bHLH) DNA-binding superfamily protein	bHLH a,b	0	0
U03-C11	AT5G57660		CONSTANS-like 5 (COL5)	C2C2-CO-like a,b	0	0
U03-C12	AT1G53160		Encodes a member of the SPL (squamosa-promoter binding protein-like)gene family, a novel gene family encoding DNA binding proteins and putative transcription factors. Contains the SBP-box, which encodes the SBP-domain, required and sufficient for interaction with DNA. It is involved in regulation of flowering and vegetative phase change. Its temporal expression is regulated by the microRNA miR156…	SBP a,b,c	0	0
U03-D01	AT3G11440		Member of the R2R3-MYB gene family. Similar to GA-induced Barley myb gene. May be induced during germination in response to GA. Double mutants with MYB33 are male sterile, showing defects in pollen development and anther development. Contains a binding site for miRNA159 and may be spatially regulated by this micro RNA. The male sterile phenotype of the MYB33/MYB65 double mutant is light and tempe…	MYB a,b	0	0
U03-D02	AT5G22570		member of WRKY Transcription Factor	WRKY a,b,c	0	0
U03-D03	AT1G24625		Encodes a zinc finger protein containing only a single zinc finger.	C2H2 a,b,c	0	0
U03-D04	AT2G42400		vascular plant one zinc finger protein 2 (VOZ2)	VOZ a,b	0	0
U03-D05	AT5G47640		nuclear factor Y, subunit B2 (NF-YB2)	CCAAT a / CCAAT-HAP3 b	0	0
U03-D06	AT3G44460		basic leucine zipper transcription factor (BZIP67), identical to basic leucine zipper transcription factor GI:18656053 from (Arabidopsis thaliana)	bZIP a,b,c	0	0
U03-D07	AT4G09460		Encodes myb6 DNA-binding protein.	MYB a,b	0	0
U03-D08	AT2G18300		basic helix-loop-helix (bHLH) DNA-binding superfamily protein	bHLH a,b	0	0
U03-D09	AT5G28640		Encodes a protein with similarity to mammalian transcriptional coactivator that is involved in cell proliferation during leaf and flower development. Loss of function mutations have narrow, pointed leaves and narrow floral organs. AN3 interacts with members of the growth regulating factor (GRF) family of transcription factors.	GIF b	0	0
U03-D10	AT3G15510		Note of caution: not to be confused with another protein (AtNAC6 locus AT5G39610) which on occasion has also been referred to as AtNAC2.	NAC a,b	0	0
U03-D11	AT3G48160		E2F-like protein, an inhibitor of the endocycle, preserves the mitotic state of proliferating cells by suppressing transcription of genes that are required for cells to enter the DNA endoreduplication cycle.	E2F-DP a,b,c	0	0
U03-D12	AT1G69690	1	AtTCP15 is involved in the regulation of endoreduplication.	TCP a,b,c	1	0
U03-E01	AT2G28510		Dof-type zinc finger DNA-binding family protein	C2C2-DOF a,b,c	0	0
U03-E02	AT2G47810		nuclear factor Y, subunit B5 (NF-YB5)	CCAAT a / CCAAT-HAP3 b	0	0
U03-E03	AT4G16610		C2H2-like zinc finger protein	C2H2 a,b	0	0
U03-E04	AT4G01060		Encodes a Myb-related protein similar to CPC. Involved in epidermal cell differentiation. Mutants have reduced numbers of root hairs and increased trichome branching. Involved in endoreduplication. Loss of function mutants are hypertrophic and early flowering.	MYB-related a,b,c	0	0
U03-E05	AT5G25190		encodes a member of the ERF (ethylene response factor) subfamily B-6 of ERF/AP2 transcription factor family. The protein contains one AP2 domain. There are 12 members in this subfamily including RAP2.11.	AP2-EREBP a,b,c	0	0
U03-E06	AT2G03470		ELM2 domain-containing protein	MYB-related a	0	0
U03-E07	AT1G08810		putative transcription factor of the R2R3-MYB gene family. Transcript increases under conditions that promote stomatal opening (white and blue light, abi1-1 mutation) and decreases under conditions that trigger stomatal closure (ABA, desiccation, darkness), with the exception of elevated CO2. Expressed exclusively in guard cells of all tissues. It is required for light-induced opening of stomata.…	MYB a,b	0	0
U03-E08	AT4G17785		Encodes a putative transcription factor (MYB39).	MYB a,b	0	0
U03-E09	AT4G16780		Encodes a homeodomain-leucine zipper protein that is rapidly and strongly induced by changes in the ratio of red to far-red light. It is also involved in cell expansion and cell proliferation and in the response to auxin.	HB a,b	0	0
U03-E10	AT5G67580		Encodes a telomeric DNA binding protein. In vitro, the protein preferentially binds double-stranded telomeric repeats, but it can also bind to the single G-rich telomeric strand.	MYB-related a,b	0	0
U03-E11	AT1G23380		homeodomain transcription factor KNAT6, belonging to class I of KN transcription factor family (which also includes KNAT1 and KNAT2). Expression is increased in as and bop1 leaf mutants.	HB a,b	0	0
U03-E12	AT4G31610		Expressed specifically in reproductive meristems, member of a moderately sized gene family distantly related to known plant DNA binding proteins	ABI3-VP1 a,b	0	0
U03-F01	AT3G58630		sequence-specific DNA binding transcription factors	TRIHELIX a,b	0	0
U03-F02	AT2G38880		Encodes a transcription factor from the nuclear factor Y (NF-Y) family, AtNF-YB1. Confers drought tolerance.	CCAAT a / CCAAT-HAP3 b	0	0
U03-F03	AT5G47370		homeobox-leucine zipper genes induced by auxin, but not by other phytohormones. Plays opposite roles in the shoot and root tissues in regulating auxin-mediated morphogenesis.	HB a,b	0	0
U03-F04	AT5G45420		The gene encodes a MYB transcription factor belons to R2R3-MYB family of transcription factors. Knock-down mutant analysis indicates its role in root hair elongation.	MYB a,b	0	0
U03-F05	AT3G25710		Encodes a basic helix?loop?helix transcription factor that is expressed in the hypophysis-adjacent embryo cells, and is required and partially sufficient for MP-dependent root initiation. Involved in response to phosphate starvation. Negative regulator of root hair development, anthocyanin formation and Pi content.	bHLH a,b	0	0
U03-F06	AT5G42780		homeobox protein 27 (HB27)	zf-HD a,b	0	0
U03-F07	AT5G04390		C2H2-type zinc finger family protein	C2H2 a,b,c	0	0
U03-F08	AT1G69120		Floral homeotic gene encoding a MADS domain protein homologous to SRF transcription factors. Specifies floral meristem and sepal identity. Required for the transcriptional activation of AGAMOUS. Interacts with LEAFY.Binds to promoter and regulates the expression of flowering time genes SVP, SOC1 and AGL24.	MADS a,b	0	0
U03-F09	AT4G16141		GATA type zinc finger transcription factor family protein	C2C2-GATA d	0	0
U03-F10	AT3G02790		zinc finger (C2H2 type) family protein	C2H2 b	0	0
U03-F11	AT5G28770		bZIP protein BZO2H3 mRNA, partial cds	bZIP a,b,c	0	0
U03-F12	AT2G41940		Encodes a zinc finger protein containing only a single zinc finger.	C2H2 a,b,c	0	0
U03-G01	AT5G60850		Encodes a zinc finger protein.	C2C2-DOF a,b,c	0	0
U03-G02	AT3G49530		Transcription factor that serves as a molecular link between cold signals and pathogen resistance responses. Undergoes proteolytic processing triggered by cold-induced changes in membrane fluidity.	NAC a,b	0	0
U03-G03	AT4G30935		member of WRKY Transcription Factor	WRKY a,b,c	0	0
U03-G04	AT3G51960		bZIP transcription factor induced by salt stress and promoted salt tolerance. Localized to the cytoplasm and nucleus under control conditions and targeted preferentially to the nucleus under salt stress	bZIP a,b,c	0	0
U03-G05	AT2G45800		Encodes a member of the Arabidopsis LIM proteins: a family of actin bundlers with distinct expression patterns. WLIM1, WLIM2a, and WLIM2b are widely expressed, whereas PLIM2a, PLIM2b, and PLIM2c are predominantly expressed in pollen. Regulates actin cytoskeleton organization.	LIM a,b	0	0
U03-G06	AT1G30500		nuclear factor Y, subunit A7 (NF-YA7)	CCAAT a / CCAAT-HAP2 b / CBFB_NFYA c	0	0
U03-G07	AT1G66140		Encodes a zinc finger protein containing only a single zinc finger.	C2H2 a,b,c	0	0
U03-G08	AT1G78700		BES1/BZR1 homolog 4 (BEH4)	BES1 a,b	0	0
U03-G09	AT3G50260		Encodes a member of the DREB subfamily A-5 of ERF/AP2 transcription factor family. The protein contains one AP2 domain. Involved in defense and freezing stress responses. There are 16 members in this subfamily including RAP2.1, RAP2.9 and RAP2.10.	AP2-EREBP a,b,c	0	0
U03-G10	AT3G51880		Encodes a protein belonging to the subgroup of HMGB (high mobility group B) proteins that have a distinctive DNA-binding motif, the HMG-box domain. The motif confers non-sequence specific interaction with linear DNA and structure-specific binding to distorted DNA sites. The HMGB proteins are involved in the assembly of nucleoprotein complexes. Can be phosphorylated by CK2alpha. In interphase cell…	HMG a,b	0	0
U03-G11	AT5G13180		Encodes a NAC domain transcription factor that interacts with VND7 and negatively regulates xylem vessel formation.	NAC a,b	0	0
U03-G12	AT2G30580		Encodes a C3HC4 RING-domain-containing ubiquitin E3 ligase capable of interacting with DREB2A. DRIP2 seems to be involved in regulating stress-related transcriptional changes and drought tolerance.	ND	0	0
U03-H01	AT2G18670		RING/U-box superfamily protein	ND	0	0
U03-H02	AT3G61550		RING/U-box superfamily protein	ND	0	0
U03-H03	AT2G06200		Growth regulating factor encoding transcription activator. One of the nine members of a GRF gene family, containing nuclear targeting domain. Involved in leaf development and expressed in root, shoot and flower	GRF a,b	0	0
U03-H04	AT1G69780		Encodes a homeodomain leucine zipper class I (HD-Zip I) protein.	HB a,b	0	0
U03-H05	AT1G08970		heme activated protein (HAP5c)	CCAAT a / CCAAT-HAP5 b	0	0
U03-H06	AT3G10030		aspartate/glutamate/uridylate kinase family protein	TRIHELIX a,b	0	0
U03-H07	AT1G27370		In conjunction with SPL11 and SPL2, SPL10 redundantly controls proper development of lateral organs in association with shoot maturation in the reproductive phase. SPL10 also controls lamina shape during vegetative development.	SBP a,b,c	0	0
U03-H08	AT3G20310		Encodes a member of the ERF (ethylene response factor) subfamily B-1 of ERF/AP2 transcription factor family (ATERF-7). The protein contains one AP2 domain. Phosphorylated by PKS3 in vitro. Involved in ABA-mediated responses. Acts as a repressor of GCC box?mediated transcription together with AtSin3 and HDA19.	AP2-EREBP a,b,c	0	0
U03-H09	AT1G13300		Overexpression confers hypersensitivity to low phosphate-elicited inhibition of primary root growth.	G2-like a,b	0	0
U03-H10	AT3G11200		Encodes a member of the Alfin1-like family of nuclear-localized PHD (plant homeodomain) domain containing proteins. All AL proteins except AL3 bind to di- or trimethylated histone H3 (H3K4me3/2). Members of this family include: AT5G05610 (AL1), AT3G11200 (AL2), AT3G42790 (AL3), AT5G26210 (AL4), AT5G20510 (AL5), AT2G02470 (AL6), AT1G14510 (AL7).	ALFIN-like a,b	0	0
U03-H11	AT3G04030		Homeodomain-like superfamily protein	G2-like a,b	0	0
U03-H12	AT3G12730		Homeodomain-like superfamily protein	G2-like a,b	0	0
U04-A01	AT3G15030	1	Arabidopsis thaliana TCP family transcription factor. Regulated by miR319. Involved in heterchronic regulation of leaf differentiation.	TCP a,b,c	1	0
U04-A02	AT2G47460		MYB12 belongs to subgroup 7 of the R2R3-MYB family. It strongly activates the promoters of chalcone synthase (CHS), flavanone 3-hydroxylase (F3H), flavonol synthase (FLS) and - to a lesser extent - chalcone flavanone isomerase (CHI), but cannot activate the promoters of flavonoid-3'hydroxylase (F3'H) and dihydroflavonol 4-reductase (DF). The activation requires a functional MYB recognition elemen…	MYB a,b	0	0
U04-A03	AT5G44160		nutcracker (NUC)	C2H2 a,b,c	0	0
U04-A04	AT2G33480		NAC domain containing protein 41 (NAC041)	NAC a,b	0	0
U04-A05	AT3G12720		Member of the R2R3 factor gene family.	MYB a,b	0	0
U04-A06	AT4G31800		Pathogen-induced transcription factor. Binds W-box sequences in vitro. Forms protein complexes with itself and with WRKY40 and WRKY60. Constitutive expression of WRKY18 enhanced resistance to P. syringae, but its coexpression with WRKY40 or WRKY60 made plants more susceptible to both P. syringae and B. cinerea. WRKY18, WRKY40, and WRKY60 have partially redundant roles in response to the hemibiotr…	WRKY a,b,c	0	0
U04-A07	AT2G25900		putative Cys3His zinc finger protein (ATCTH) mRNA, complete	C3H a,b	0	0
U04-A08	AT3G23240		encodes a member of the ERF (ethylene response factor) subfamily B-3 of ERF/AP2 transcription factor family (ERF1). The protein contains one AP2 domain. There are 18 members in this subfamily including ATERF-1, ATERF-2, AND ATERF-5. EREBP like protein that binds GCC box of ethylene regulated promoters such as basic chitinases. Constitutive expression of ERF1 phenocopies ethylene over production. …	AP2-EREBP a,b,c	0	0
U04-A09	AT3G47620		Encodes a transcription factor AtTCP14 that regulates seed germination. AtTCP14 shows elevated expression level just prior to germination. AtTCP14 is predominantly expressed in the vascular tissue of the embryo, and affects gene expression in radicles in a non-cell-autonomous manner.	TCP a,b,c	0	0
U04-A10	AT3G04420		NAC domain containing protein 48 (NAC048)	NAC a,b	0	0
U04-A11	AT3G13810		indeterminate(ID)-domain 11 (IDD11)	C2H2 a,b,c	0	0
U04-A12	AT5G09790		Encodes a SET-domain protein, a H3K27 monomethyltransferases required for chromatin structure and gene silencing. Regulates heterochromatic DNA replication. Contains a PCNA-binding domain. ATXR5 accumulates preferentially during the late G1 or S phase, suggesting that it plays a role in cell-cycle regulation or progression. A plant line expressing an RNAi construct directed against this gene has …	PHD a,b	0	0
U04-B01	AT5G06960		Encodes a basic leucine zipper (B-ZIP) containing protein that interacts with NPR1 to promote expression of salicylic acid induced genes. Binds the ocs-element.	bZIP a,b,c	0	0
U04-B02	AT4G13980		member of Heat Stress Transcription Factor (Hsf) family	HSF a,b,c	0	0
U04-B03	AT3G17860		JAZs are direct targets of the SCFCOI1 E3 ubiquitin-ligase and JA treatment induces their proteasome-mediated degradation. Furthermore, JAI3 negatively regulates the key transcriptional activator of JA responses, AtMYC2. The C-terminal portion of JAZ3, including the Jas domain, appears to be important for JAZ3-COI1 binding in the presence of coronatine.	ZIM b,c	0	0
U04-B04	AT4G28140		encodes a member of the DREB subfamily A-6 of ERF/AP2 transcription factor family. The protein contains one AP2 domain. There are 8 members in this subfamily including RAP2.4.	AP2-EREBP a,b,c	0	0
U04-B05	AT3G50060		Encodes a member of the R2R3 transcription factor gene family. Expressed in response to potassium deprivation and auxin. Involved in lateral root development. Interacts with ARF7 and regulates the expression of some auxin responsive genes.	MYB a,b	0	0
U04-B06	AT2G39900		Encodes a member of the Arabidopsis LIM proteins: a family of actin bundlers with distinct expression patterns. WLIM1, WLIM2a, and WLIM2b are widely expressed, whereas PLIM2a, PLIM2b, and PLIM2c are predominantly expressed in pollen. Regulates actin cytoskeleton organization.	LIM a,b	0	0
U04-B07	AT4G02590		unfertilized embryo sac 12 (UNE12)	bHLH a,b	0	0
U04-B08	AT4G18020		Encodes pseudo-response regulator 2 (APRR2) that interacts with a calcium sensor (CML9).	ARR-B a / G2-like b	0	0
U04-B09	AT4G14410		basic Helix-Loop-Helix 104 (bHLH104)	bHLH a,b	0	0
U04-B10	AT4G00180		YABBY gene family member, likely has transcription factor activity, involved in specifying abaxial cell fate. Along with FIL, involved in patterning of the fruit. GUS reporter gene expression in seedlings is observed in the young leaves and as the leaf matures, expression is restricted to the abaxial tissues of leaves, expression is also observed on either side of the leaf margin in the younger t…	C2C2-YABBY a,b,c	0	0
U04-B11	AT1G04990		Zinc finger C-x8-C-x5-C-x3-H type family protein	C3H a,b	0	0
U04-B12	AT3G13350		HMG (high mobility group) box protein with ARID/BRIGHT DNA-binding domain	ARID a,b	0	0
U04-C01	AT5G52010		C2H2-like zinc finger protein	C2H2 a,b,c	0	0
U04-C02	AT3G12480		nuclear factor Y, subunit C11 (NF-YC11)	CCAAT a / CCAAT-HAP5 b	0	0
U04-C03	AT5G03740		HD2-type histone deacetylase HDAC. Involved in the ABA and stress responses. Mediates transcriptional repression	C2H2 a,b,c	0	0
U04-C04	AT1G14920		Similar to a putative transcription factor and transcriptional coactivators. Repressor of GA responses and involved in gibberellic acid mediated signaling. Member of the DELLA proteins that restrain the cell proliferation and expansion that drives plant growth. The protein undergoes degradation in response to GA via the 26S proteasome. GAI may be involved in reducing ROS accumulation in response …	GRAS a,b	0	0
U04-C05	AT2G29580		Encodes MAC5B, homologous to MAC5A. MAC5A is a component of the MOS4-associated complex (MAC) that contributes to snc1- mediated autoimmunity. Homologues include AT1G07360 (MAC5A), AT2G29580 (MAC5B) and AT5G07060 (MAC5C).	C3H a	0	0
U04-C06	AT3G01470		Encodes a homeodomain leucine zipper class I (HD-Zip I) transcriptional activator involved in leaf development.	HB a,b	0	0
U04-C07	AT2G31370		Basic-leucine zipper (bZIP) transcription factor family protein	bZIP a,b,c	0	0
U04-C08	AT1G21000		PLATZ transcription factor family protein	PLATZ a,b	0	0
U04-C09	AT5G58620		zinc finger (CCCH-type) family protein	C3H a,b	0	0
U04-C10	AT4G35550		Encodes a WUSCHEL-related homeobox gene family member with 65 amino acids in its homeodomain. WOX13 is the only family member that does not contain a sequence of eight residues (TLPLFPMH) downstream of the homeodomain called the WUS box.	HB a,b,c	0	0
U04-C11	AT3G45260		C2H2-like zinc finger protein	C2H2 a,b,c	0	0
U04-C12	AT4G18880		member of Heat Stress Transcription Factor (Hsf) family	HSF a,b,c	0	0
U04-D01	AT1G01010		NAC domain containing protein 1 (NAC001)	NAC a,b	0	0
U04-D02	AT2G46310		CRF5 encodes one of the six cytokinin response factors. It is transcriptionally upregulated in response to cytokinin. CRF5 belongs to the AP2/ERF superfamily of the transcriptional factors. CRF proteins rapidly relocalize to the nucleus in response to cytokinin. Analysis of loos-of-function mutants revealed that the CRFs function redundantly to regulate the development of embryos, cotyledons and …	AP2-EREBP a,b,c	0	0
U04-D03	AT1G77080		MADS domain protein - flowering regulator that is closely related to FLC. Deletion of this locus in Nd ecotype is correlated with earlier flowering in short days suggesting function as a negative regulator of flowering.	MADS a,b	0	0
U04-D04	AT5G15800		Encodes a MADS box transcription factor involved flower and ovule development. Functionally redundant with SEP2 and SEP3.	MADS a,b	0	0
U04-D05	AT4G30410		sequence-specific DNA binding transcription factors	bHLH d	0	0
U04-D06	AT2G27990		Encodes a BEL1-like homeobox gene that functions together with PNY in meristem maintenance by regulating the allocation process during vegetative and reproductive development. Both gene products are required for the competence of the SAM to respond properly to floral inductive signals.	HB a,b	0	0
U04-D07	AT1G55520		TATA-box binding protein. Required for basal transcription. Acts facilitating the recruitment of TFIID to the promoter, which together with the RNA polymerase form the preinitiation complex.	ND	0	0
U04-D08	AT1G03840		MGP is a nuclear-localized putative transcription factor with three zinc finger domains. MGP can interact with three proteins implicated in root patterning: SCR, SHR, and JKD in Y2H assays, and these interactions depend on the first zinc finger in MGP. MGP appears to be a direct transcriptional target of SHR and SCR, based on promoter binding assays, though it is not expressed in the QC, based on…	C2H2 a,b,c	0	0
U04-D09	AT3G29035		Encodes a protein with transcription factor activity. Note: this protein (AT3G29035) on occasion has also been referred to as AtNAC3, not to be confused with the AtNAC3 found at locus AT3G15500.	NAC a,b	0	0
U04-D10	AT3G58120		Encodes a member of the BZIP family of transcription factors. Forms heterodimers with the related protein AtbZIP34. Binds to G-boxes in vitro and is localized to the nucleus in onion epidermal cells.	bZIP a,b,c	0	0
U04-D11	AT2G46130		member of WRKY Transcription Factor	WRKY a,b,c	0	0
U04-D12	AT1G08780		ABI3-interacting protein 3 (AIP3)	ND	0	0
U04-E01	AT1G15360		Encodes a member of the ERF (ethylene response factor) subfamily B-6 of ERF/AP2 transcription factor family. The protein contains one AP2 domain. There are 12 members in this subfamily including RAP2.11. This gene is involved in wax biosynthesis. Over-expression of the gene results in glossy leaf phenotype and increased drought tolerance. Two closely related genes, AT5G25390 and AT5G11190 have si…	AP2-EREBP a,b,c	0	0
U04-E02	AT5G14000		NAC domain containing protein 84 (NAC084)	NAC a,b	0	0
U04-E03	AT4G32890		Encodes a member of the GATA factor family of zinc finger transcription factors.	C2C2-GATA a,b	0	0
U04-E04	AT4G36570		RAD-like 3 (RL3)	MYB-related d	0	0
U04-E05	AT2G25000		Pathogen-induced transcription factor. Forms protein complexes with itself and with WRKY40. Coexpression with WRKY18 or WRKY40 made plants more susceptible to both P. syringae and B. cinerea. WRKY18, WRKY40, and WRKY60 have partially redundant roles in response to the hemibiotrophic bacterial pathogen Pseudomonas syringae and the necrotrophic fungal pathogen Botrytis cinerea, with WRKY18 playing …	WRKY a,b,c	0	0
U04-E06	AT5G05090		Homeodomain-like superfamily protein	G2-like a,b	0	0
U04-E07	AT5G02470		core cell cycle genes	E2F-DP a,b,c	0	0
U04-E08	AT1G69170	2	Squamosa promoter-binding protein-like (SBP domain) transcription factor family protein	SBP a,b,c	1	1
U04-E09	AT3G15270		Encodes a member of the SPL (squamosa-promoter binding protein-like)gene family, a novel gene family encoding DNA binding proteins and putative transcription factors. Contains the SBP-box, which encodes the SBP-domain, required and sufficient for interaction with DNA. It is involved in regulation of flowering and vegetative phase change. Its temporal expression is regulated by the microRNA miR156…	SBP a,b,c	0	0
U04-E10	AT3G57480		zinc finger (C2H2 type, AN1-like) family protein	C2H2 a,b	0	0
U04-E11	AT1G25470		encodes a member of the ERF (ethylene response factor) subfamily B-6 of ERF/AP2 transcription factor family. The protein contains one AP2 domain. There are 12 members in this subfamily including RAP2.11.	AP2-EREBP a,b	0	0
U04-E12	AT3G55530		Encodes an intracellular membrane localized protein with E3 ligase activity that is involved in regulation of ABA signaling. Loss of function alleles show decreased sensitivity to ABA. Overexpression results in increased sensitivity to ABA.	ND	0	0
U04-F01	AT2G47260		Encodes a member of WRKY Transcription Factor	WRKY a,b,c	0	0
U04-F02	AT1G75390		basic leucine-zipper 44 (bZIP44)	bZIP a,b,c	0	0
U04-F03	AT5G62920		Encodes a Type-A response regulator that is responsive to cytokinin treatment. Its C-ter domain is very short in comparison to other Arabidopsis ARRs (17 total). Arr6 protein is stabilized by cytokinin.	Orphans a	0	0
U04-F04	AT3G54390		sequence-specific DNA binding transcription factors	TRIHELIX a,b	0	0
U04-F05	AT1G30650		member of WRKY Transcription Factor	WRKY a,b,c	0	0
U04-F06	AT5G60200		Encodes a Dof-type transcription factor.	C2C2-DOF a,b,c	0	0
U04-F07	AT5G65410		Encodes ZFHD2, a member of the zinc finger homeodomain transcriptional factor family.	zf-HD a,b	0	0
U04-F08	AT3G50750		BES1/BZR1 homolog 1 (BEH1)	BES1 a,b	0	0
U04-F09	AT3G46640		Encodes a myb family transcription factor with a single Myb DNA-binding domain (type SHAQKYF) that is unique to plants and is essential for circadian rhythms, specifically for transcriptional regulation within the circadian clock. LUX is required for normal rhythmic expression of multiple clock outputs in both constant light and darkness. It is coregulated with TOC1 and seems to be repressed by C…	G2-like a,b	0	0
U04-F10	AT1G72830		Encodes a subunit of CCAAT-binding complex, binds to CCAAT box motif present in some plant promoter sequences. One of three members of this class (HAP2A, HAP2B, HAP2C), it is expressed in vegetative and reproductive tissues. Expression is upregulated in the shoot of cax1/cax3 mutant.	CCAAT a / CCAAT-HAP2 b / CBFB_NFYA c	0	0
U04-F11	AT5G41570		member of WRKY Transcription Factor	WRKY a,b,c	0	0
U04-F12	AT5G43700		Auxin inducible protein similar to transcription factors.	AUX-IAA a,b	0	0
U04-G01	AT5G24110		member of WRKY Transcription Factor	WRKY a,b,c	0	0
U04-G02	AT3G45610		Dof-type zinc finger DNA-binding family protein	C2C2-DOF a,b,c	0	0
U04-G03	AT2G38340		encodes a member of the DREB subfamily A-2 of ERF/AP2 transcription factor family. The protein contains one AP2 domain. There are eight members in this subfamily including DREB2A AND DREB2B that are involved in response to drought.	AP2-EREBP a,b,c	0	0
U04-G04	AT4G11660		member of Heat Stress Transcription Factor (Hsf) family	HSF a,b,c	0	0
U04-G05	AT1G14900		Encodes a protein belonging to the subgroup of HMGA (high mobility group A) proteins that interact with A/T-rich stretches of DNA.	ND	0	0
U04-G06	AT5G65790		Encodes a putative MYB transcription factor.	MYB a,b	0	0
U04-G07	AT1G26260		Encodes CIB5 (cryptochrome-interacting basic-helix-loop-helix). Related to CIB1 (AT4G34530). CIB5 interacts with CRY2 and forms heterodimer with CIB1 in vitro. Regulates flowering time redundantly with CIB1.	bHLH a,b	0	0
U04-G08	AT3G49940		LOB domain-containing protein 38 (LBD38)	LOB a / AS2 b	0	0
U04-G09	AT1G66470		ROOT HAIR DEFECTIVE6 (RHD6)	bHLH a,b	0	0
U04-G10	AT5G07680		NAC domain containing protein 80 (NAC080)	NAC a,b	0	0
U04-G11	AT3G60390		Encodes homeobox protein HAT3.	HB a,b	0	0
U04-G12	AT5G24590		Member of NAc protein family. Interacts with turnip crinkle virus (TCV) capsid protein. Transcription factor involved in regulating the defense response of Arabidopsis to TCV.	NAC a,b	0	0
U04-H01	AT2G01570		Member of the VHIID/DELLA regulatory family. Contains homopolymeric serine and threonine residues, a putative nuclear localization signal, leucine heptad repeats, and an LXXLL motif. Putative transcriptional regulator repressing the gibberellin response and integration of phytohormone signalling. DELLAs repress cell proliferation and expansion that drives plant growth. The protein undergoes degra…	GRAS a,b	0	0
U04-H02	AT2G42200	2	Encodes a putative transcriptional regulator that is involved in the vegetative to reproductive phase transition. Expression is regulated by MIR156b. SPL activity nonautonomously inhibits initiation of new leaves at the shoot apical meristem.	SBP a,b,c	1	1
U04-H03	AT5G63790		Encodes a member of the NAC family of transcription factors. ANAC102 appears to have a role in mediating response to low oxygen stress (hypoxia) in germinating seedlings.	NAC a,b	0	0
U04-H04	AT2G30250		member of WRKY Transcription Factor	WRKY a,b,c	0	0
U04-H05	AT4G01580		AP2/B3-like transcriptional factor family protein	ABI3-VP1 a,b	0	0
U04-H06	AT4G00850		Arabidopsis thaliana GRF1-interacting factor 3 (GIF3) mRNA	GIF b	0	0
U04-H07	AT5G19280		kinase associated protein phosphatase composed of three domains: an amino-terminal signal anchor, a kinase interaction (KI) domain, and a type 2C protein phosphatase catalytic region	FHA a,b	0	0
U04-H08	AT3G62690		Encodes a RING-H2 zinc finger protein related to ATL2. The ATL gene family is represented by fifteen sequences that contain, in addition to the RING, a transmembrane domain which is located in most of them towards the N-terminal end.	ND	0	0
U04-H09	AT3G09370		putative c-myb-like transcription factor (MYB3R3) mRNA,	MYB a,b	0	0
U04-H10	AT2G45050		Encodes a member of the GATA factor family of zinc finger transcription factors. A positive regulator of photomorphogenesis.	C2C2-GATA a,b	0	0
U04-H11	AT1G76710		SET domain group 26 (SDG26)	SET a / PcG b	0	0
U04-H12	AT2G17560		Encodes a protein belonging to the subgroup of HMGB (high mobility group B) proteins that have a distinctive DNA-binding motif, the HMG-box domain. The motif confers non-sequence specific interaction with linear DNA and structure-specific binding to distorted DNA sites. The HMGB proteins are involved in the assembly of nucleoprotein complexes. Can be phosphorylated by CK2alpha.	HMG a,b	0	0
U05-A01	AT2G01650		encodes a peripheral membrane protein that contains UBX domain and interacts with AtCDC48 in vitro and co-fractionates with membrane-associated but not soluble AtCDC48 in vivo.	C2H2 b	0	0
U05-A02	AT3G47640		Encodes POPEYE (PYE), a bHLH transcription factor regulating response to iron deficiency in Arabidopsis roots.	bHLH a	0	0
U05-A03	AT3G03750		SET domain protein 20 (SDG20)	SET a / PcG b	0	0
U05-A04	AT4G11070		member of WRKY Transcription Factor	WRKY a,b,c	0	0
U05-A05	AT1G51600	1	member of a novel family of plant-specific GATA-type transcription factors.	C2C2-GATA a / ZIM b / CCT c	1	0
U05-A06	AT5G29000		Homeodomain-like superfamily protein	G2-like a,b	0	0
U05-A07	AT4G38960		B-box type zinc finger family protein	Orphans a	0	0
U05-A08	AT3G20670		Encodes HTA13, a histone H2A protein.	CCAAT a	0	0
U05-A09	AT4G34410		encodes a member of the ERF (ethylene response factor) subfamily B-3 of ERF/AP2 transcription factor family. The protein contains one AP2 domain. There are 18 members in this subfamily including ATERF-1, ATERF-2, AND ATERF-5.	AP2-EREBP a,b,c	0	0
U05-A10	AT2G02060		Homeodomain-like superfamily protein	G2-like a,b	0	0
U05-A11	AT4G09180		basic helix-loop-helix (bHLH) DNA-binding superfamily protein	bHLH a,b	0	0
U05-A12	AT4G25400		basic helix-loop-helix (bHLH) DNA-binding superfamily protein	bHLH a,b	0	0
U05-B01	AT4G28110		Member of the R2R3 factor gene family. Expression is induced in response to dessication, ABA and salt treatment. Overexpression of Myb41 results in abnormal cuticle development and decreased cell expansion.	MYB a,b	0	0
U05-B02	AT2G22850		basic leucine-zipper 6 (bZIP6)	bZIP a,b,c	0	0
U05-B03	AT1G69490		Encodes a member of the NAC transcription factor gene family. It is expressed in floral primordia and upregulated by AP3 and PI. Its expression is associated with leaf senescence.	NAC a,b	0	0
U05-B04	AT3G53200		Member of the R2R3 factor gene family.	MYB a,b	0	0
U05-B05	AT5G59820		Encodes a zinc finger protein involved in high light and cold acclimation. Overexpression of this putative transcription factor increases the expression level of 9 cold-responsive genes and represses the expression level of 15 cold-responsive genes, including CBF genes. Also, lines overexpressing this gene exhibits a small but reproducible increase in freeze tolerance. Because of the repression o…	C2H2 a,b	0	0
U05-B06	AT3G47120		RNA recognition motif (RRM)-containing protein	C3H a,b	0	0
U05-B07	AT4G31420		Zinc finger protein 622	C2H2 b	0	0
U05-B08	AT1G22190		The gene encodes a putative transcription factor belongings to the abiotic stress-associated DREB A-6 clade.	AP2-EREBP a,b,c	0	0
U05-B09	AT1G80840		Pathogen-induced transcription factor. Binds W-box sequences in vitro. Forms protein complexes with itself and with WRKY40 and WRKY60. Coexpression with WRKY18 or WRKY60 made plants more susceptible to both P. syringae and B. cinerea. WRKY18, WRKY40, and WRKY60 have partially redundant roles in response to the hemibiotrophic bacterial pathogen Pseudomonas syringae and the necrotrophic fungal path…	WRKY a,b,c	0	0
U05-B10	AT1G46480		Encodes a WUSCHEL-related homeobox gene family member with 65 amino acids in its homeodomain. Proteins in this family contain a sequence of eight residues (TLPLFPMH) downstream of the homeodomain called the WUS box. This protein also contains an acidic domain approximately 10 residues upstream of the WUS box. Part of the TDIF-TDR-WOX4 signaling pathway that plays a crucial role in the maintenance…	HB a,b,c	0	0
U05-B11	AT1G67100		LOB domain-containing protein 40 (LBD40)	LOB a / AS2 b	0	0
U05-B12	AT2G46870		NGATHA1 (NGA1)	ABI3-VP1 a,b	0	0
U05-C01	AT5G66320		Encodes GATA transcription factor gene GNC, involved in regulating carbon and nitrogen metabolism. Expression occurs in aerial tissue at an early stage of development and is inducible by nitrate.	C2C2-GATA a,b	0	0
U05-C02	AT4G11080		Encodes a protein containing three copies of the HMG (high mobility group)-box domain. The two Arabidopsis 3xHMG-box proteins are: AT4G11080 (3xHMG-box1) and AT4G23800 (3xHMG-box2). Interacts with mitotic and meiotic chromosomes.	HMG a,b	0	0
U05-C03	AT1G78080		Encodes a member of the DREB subfamily A-6 of ERF/AP2 transcription factor family (RAP2.4). The protein contains one AP2 domain. Role in mediating light and ethylene signaling.	AP2-EREBP a,b,c	0	0
U05-C04	AT2G37000		TCP family transcription factor	TCP a,b,c	0	0
U05-C05	AT3G21150		Encodes a protein with a B-box domain predicted to act as a transcription factor. Expression of the BBX32 gene is affected by monochromatic red light.	Orphans a	0	0
U05-C06	AT3G16770		Encodes a member of the ERF (ethylene response factor) subfamily B-2 of the plant specific ERF/AP2 transcription factor family (RAP2.3). The protein contains one AP2 domain. There are 5 members in this subfamily including RAP2.2 AND RAP2.12.It is localized to the nucleus and acts as a transcriptional activator through the GCC-box. It has been identified as a suppressor of Bax-induced cell death b…	AP2-EREBP a,b,c	0	0
U05-C07	AT1G54330		NAC domain containing protein 20 (NAC020)	NAC a,b	0	0
U05-C08	AT1G08000		Encodes a member of the GATA factor family of zinc finger transcription factors.	C2C2-GATA a,b	0	0
U05-C09	AT4G36540		BR enhanced expression 2 (BEE2)	bHLH a,b	0	0
U05-C10	AT1G53170		encodes a member of the ERF (ethylene response factor) subfamily B-1 of ERF/AP2 transcription factor family (ATERF-8). The protein contains one AP2 domain. There are 15 members in this subfamily including ATERF-3, ATERF-4, ATERF-7, and leafy petiole.	AP2-EREBP a,b,c	0	0
U05-C11	AT1G26960		Encodes a homeodomain leucine zipper class I (HD-Zip I) protein.	HB a,b	0	0
U05-C12	AT4G37790		Encodes homeobox protein HAT22, member of the HD-Zip II family.	HB a,b	0	0
U05-D01	AT2G34600		jasmonate-zim-domain protein 7 (JAZ7)	ZIM b,c	0	0
U05-D02	AT1G51060		Encodes HTA10, a histone H2A protein.	CCAAT a	0	0
U05-D03	AT4G18390		TEOSINTE BRANCHED 1, cycloidea and PCF transcription factor 2 (TCP2)	TCP a,b,c	0	0
U05-D04	AT5G13080		WRKY75 is one of several transcription factors induced during Pi deprivation. It is nuclear localized and regulated differentially during Pi starvation. RNAi mediated suppression of WRKY75 made the plants more susceptible to Pi stress as indicated by the higher accumulation of anthocyanin during Pi starvation.	WRKY a,b,c	0	0
U05-D05	AT1G52830		An extragenic dominant suppressor of the hy2 mutant phenotype. Also exhibits aspects of constitutive photomorphogenetic phenotype in the absence of hy2. Mutants have dominant leaf curling phenotype shortened hypocotyls and reduced apical hook. Induced by indole-3-acetic acid.	AUX-IAA a,b	0	0
U05-D06	AT3G10595		Duplicated homeodomain-like superfamily protein	MYB a,b	0	0
U05-D07	AT3G60670		PLATZ transcription factor family protein	PLATZ a,b	0	0
U05-D08	AT2G40470		LOB domain-containing protein 15 (LBD15)	LOB a / AS2 b	0	0
U05-D09	AT5G55690		MADS-box transcription factor family protein	MADS a,b	0	0
U05-D10	AT3G17600		Encodes a member of the Aux/IAA family of proteins implicated in auxin signaling. IAA31 shares several residues with the conserved domain II region, believed to act as a degron in many of the rapidly degraded Aux/IAA family members. An IAA31 fusion protein is quite long-lived, but can be degraded more rapidly in the presence of auxin. Unlike many other family members, IAA31 transcript levels do n…	AUX-IAA a,b	0	0
U05-D11	AT1G71692		Encodes a member of the MADS box family of transcription factors. Involved in root cell differentiation and flowering time. Loss of function mutations have abnormal cellular differentiation in the roots and are late flowering. AGL12 along with AGL14, and AGL17 is preferentially expressed in root tissues and represent the only characterized MADS box genes expressed in roots.	MADS a,b	0	0
U05-D12	AT5G21960		encodes a member of the DREB subfamily A-5 of ERF/AP2 transcription factor family. The protein contains one AP2 domain. There are 15 members in this subfamily including RAP2.1, RAP2.9 and RAP2.10.	AP2-EREBP a,b,c	0	0
U05-E01	AT1G51190		Encodes a member of the AINTEGUMENTA-like (AIL) subclass of the AP2/EREBP family of transcription factors and is essential for quiescent center (QC) specification and stem cell activity. It is a key effector for establishment of the stem cell niche during embryonic pattern formation. It is transcribed in response to auxin accumulation and is dependent on auxin response transcription factors.	AP2-EREBP a,b,c	0	0
U05-E02	AT5G45710		member of Heat Stress Transcription Factor (Hsf) family	HSF a,b,c	0	0
U05-E03	AT3G53310		AP2/B3-like transcriptional factor family protein	ABI3-VP1 a,b	0	0
U05-E04	AT5G46710		PLATZ transcription factor family protein	PLATZ a,b	0	0
U05-E05	AT5G65130		encodes a member of the DREB subfamily A-6 of ERF/AP2 transcription factor family. The protein contains one AP2 domain. There are 8 members in this subfamily including RAP2.4.	AP2-EREBP a,b,c	0	0
U05-E06	AT4G00220		Encodes a protein containing a LOB domain that is expressed in embryos, flower primordium and lateral floral organ boundaries. Overexpression is correlated with activation of STM and KNAT1 and down regulation of PIN1 and reduced auxin transport levels. Ectopic expression in plants results in premature termination of the shoot apical meristem and small, lobed leaves. A maternally expressed imprint…	LOB a / AS2 b	0	0
U05-E07	AT1G22640		MYB-type transcription factor (MYB3) that represses phenylpropanoid biosynthesis gene expression	MYB a,b	0	0
U05-E08	AT3G04070		NAC domain containing protein 47 (NAC047)	NAC a,b	0	0
U05-E09	AT1G31320		LOB domain-containing protein 4 (LBD4)	LOB a / AS2 b	0	0
U05-E10	AT5G46590		NAC domain containing protein 96 (NAC096)	NAC a,b	0	0
U05-E11	AT4G39780		encodes a member of the DREB subfamily A-6 of ERF/AP2 transcription factor family. The protein contains one AP2 domain. There are 8 members in this subfamily including RAP2.4.	AP2-EREBP a,b,c	0	0
U05-E12	AT2G13570		nuclear factor Y, subunit B7 (NF-YB7)	CCAAT a / CCAAT-HAP3 b	0	0
U05-F01	AT2G30340		LOB domain-containing protein 13 (LBD13)	LOB a / AS2 b	0	0
U05-F02	AT2G45190		Encodes a member of the YABBY family of transcriptional regulators that is involved in abaxial cell type specification in leaves and fruits. YAB1 acts in a non-cell autonomous fashion within the meristem to affect phyllotactic patterning. The non-autonomous effect on the central region of the meristem is mediated through the activity if Lateral Suppressor (LAS).	C2C2-YABBY a,b,c	0	0
U05-F03	AT1G54690		Encodes HTA3, a histone H2A protein. H2AX is a meiosis-specific isoform of histone H2A. Upon DSB formation, rapid accumulation of phosphorylated H2AX (&#947	CCAAT a	0	0
U05-F04	AT4G17810		C2H2 and C2HC zinc fingers superfamily protein	C2H2 a,b,c	0	0
U05-F05	AT3G49950		GRAS family transcription factor	GRAS a,b	0	0
U05-F06	AT1G58110		Basic-leucine zipper (bZIP) transcription factor family protein	bZIP b,c	0	0
U05-F07	AT5G44210		encodes a member of the ERF (ethylene response factor) subfamily B-1 of ERF/AP2 transcription factor family (ATERF-9). The protein contains one AP2 domain. There are 15 members in this subfamily including ATERF-3, ATERF-4, ATERF-7, and leafy petiole.	AP2-EREBP a,b,c	0	0
U05-F08	AT1G71130		encodes a member of the ERF (ethylene response factor) subfamily B-5 of ERF/AP2 transcription factor family. The protein contains one AP2 domain. There are 7 members in this subfamily.	AP2-EREBP a,b,c	0	0
U05-F09	AT4G24540		Encodes a MADS-box protein involved in flowering. Regulates the expression of SOC1 and is also upregulated by SOC1. Binds with IMK3 kinase domain. Phosphorylated by IMK3	MADS a,b	0	0
U05-F10	AT1G23420		Essential for formation and asymmetric growth of the ovule outer integument. Member of the YABBY protein family of putative transcription factors that contain apparent Cys(2)-Cys(2) zinc-finger domains and regions of similarity to the high mobility group (HMG) transcription factors. INO may be required for polarity determination in the central part of the ovule.	C2C2-YABBY a,b,c	0	0
U05-F11	AT2G33310		Auxin induced gene, IAA13 (IAA13).	AUX-IAA a,b	0	0
U05-F12	AT3G23030		auxin inducible gene expressed in the nucleus	AUX-IAA a,b	0	0
U05-G01	AT5G15840		Encodes a protein showing similarities to zinc finger transcription factors, involved in regulation of flowering under long days. Acts upstream of FT and SOC1.	C2C2-CO-like a,b	0	0
U05-G02	AT4G35570		Encodes a protein belonging to the subgroup of HMGB (high mobility group B) proteins that have a distinctive DNA-binding motif, the HMG-box domain. The motif confers non-sequence specific interaction with linear DNA and structure-specific binding to distorted DNA sites. The HMGB proteins are involved in the assembly of nucleoprotein complexes. Cannot be phosphorylated by CK2alpha.	HMG a,b	0	0
U05-G03	AT1G62990		Encodes a homeodomain transcription factor of the Knotted family. May be involved in secondary cell wall biosynthesis. Mutants have moderately irregular xylem development. Expression of this gene is upregulated by SND1 and MYB46.	HB a / KNOX2 c	0	0
U05-G04	AT4G25440		zinc finger WD40 repeat protein 1 (ZFWD1)	C3H a,b	0	0
U05-G05	AT1G74430		Encodes a putative transcription factor (MYB95).	MYB a,b	0	0
U05-G06	AT1G04240		SHY2/IAA3 regulates multiple auxin responses in roots. It is induced rapidly by IAA, and has been shown to be phosphorylated by oat phytochrome A in vitro.	AUX-IAA a,b	0	0
U05-G07	AT4G29080		phytochrome-associated protein 2 (PAP2)	AUX-IAA a,b	0	0
U05-G08	AT1G49480		Encodes a nuclear-localized DNA-binding protein that interacts with ITN1 at the PM and nuclei in vivo and may regulate ITN's subcellular localization.	ABI3-VP1 a,b	0	0
U05-G09	AT5G23405		HMG-box (high mobility group) DNA-binding family protein	HMG a,b	0	0
U05-G10	AT5G59570		Encodes BOA (BROTHER OF LUX ARRHYTHMO), a component of the circadian clock.	G2-like a,b	0	0
U05-G11	AT5G46690		beta HLH protein 71 (bHLH071)	bHLH a,b	0	0
U05-G12	AT1G03800		encodes a member of the ERF (ethylene response factor) subfamily B-1 of ERF/AP2 transcription factor family (ATERF-10). The protein contains one AP2 domain. There are 15 members in this subfamily including ATERF-3, ATERF-4, ATERF-7, and leafy petiole.	AP2-EREBP a,b,c	0	0
U05-H01	AT2G35000		E3 ligase-like protein induced by chitin oligomers.	ND	0	0
U05-H02	AT4G16750		encodes a member of the DREB subfamily A-4 of ERF/AP2 transcription factor family. The protein contains one AP2 domain. There are 17 members in this subfamily including TINY.	AP2-EREBP a,b,c	0	0
U05-H03	AT3G15540		Primary auxin-responsive gene. Involved in the regulation stamen filaments development.	AUX-IAA a,b	0	0
U05-H04	AT1G29280		member of WRKY Transcription Factor	WRKY a,b,c	0	0
U05-H05	AT4G28190		Encodes a novel Cys-rich protein with a B-box like domain that acts as a negative regulator of meristem cell accumulation in inflorescence and floral meristems as loss-of-function ult1 mutations cause inflorescence meristem enlargement, the production of extra flowers and floral organs, and a decrease in floral meristem determinacy. Acts opposite to CLF which represses AG, but preventing depositi…	ULT a,b	0	0
U05-H06	AT3G09230		member of MYB3R- and R2R3- type MYB- encoding genes	MYB a,b	0	0
U05-H07	AT5G15210		Encodes ZFHD3, a member of the zinc finger homeodomain transcriptional factor family.	zf-HD a,b	0	0
U05-H08	AT2G35310		Transcriptional factor B3 family protein	ABI3-VP1 a,b	0	0
U05-H09	AT1G01520		Homeodomain-like superfamily protein	MYB-related a,b	0	0
U05-H10	AT5G26950		AGAMOUS-like 93 (AGL93)	MADS a,b	0	0
U05-H11	AT4G13620		encodes a member of the DREB subfamily A-6 of ERF/AP2 transcription factor family. The protein contains one AP2 domain. There are 8 members in this subfamily including RAP2.4.	AP2-EREBP a,b,c	0	0
U05-H12	AT3G53600		C2H2-type zinc finger family protein	C2H2 a,b,c	0	0
U06-A01	AT5G51780		basic helix-loop-helix (bHLH) DNA-binding superfamily protein	bHLH a,b	0	0
U06-A02	AT1G14580		C2H2-like zinc finger protein	C2H2 a,b,c	0	0
U06-A03	AT4G38000		DNA binding with one finger 4.7 (DOF4.7)	C2C2-DOF a,b,c	0	0
U06-A04	AT2G31220		basic helix-loop-helix (bHLH) DNA-binding superfamily protein	bHLH a,b	0	0
U06-A05	AT1G19210		encodes a member of the DREB subfamily A-5 of ERF/AP2 transcription factor family. The protein contains one AP2 domain. There are 15 members in this subfamily including RAP2.1, RAP2.9 and RAP2.10.	AP2-EREBP a,b,c	0	0
U06-A06	AT1G57560		Member of the R2R3 factor gene family.	MYB a,b	0	0
U06-A07	AT1G29160		Dof-type zinc finger DNA-binding family protein	C2C2-DOF a,b,c	0	0
U06-A08	AT5G06950		Transcription factor of the B-ZIP family that has high affinity for C-box motifs. Interacts with NPR1 and may regulate PR gene expression. Phosphorylated by a CK2-like protein in vitro. Phosphorylation is enhanced by salicylic acid treatment.	bZIP a,b,c	0	0
U06-A09	AT1G17460		Arabidopsis thaliana myb family transcription factor (At1g17460)	MYB-related a,b	0	0
U06-A10	AT2G44940		encodes a member of the DREB subfamily A-4 of ERF/AP2 transcription factor family. The protein contains one AP2 domain. There are 17 members in this subfamily including TINY.	AP2-EREBP a,b,c	0	0
U06-A11	AT1G10120		basic helix-loop-helix (bHLH) DNA-binding superfamily protein	bHLH a,b	0	0
U06-A12	AT3G50700		zinc finger protein, similar to maize Indeterminate1 (ID1)	C2H2 a,b,c	0	0
U06-B01	AT3G23250		Member of the R2R3 factor gene family.	MYB a,b	0	0
U06-B02	AT1G69810		member of WRKY Transcription Factor	WRKY a,b,c	0	0
U06-B03	AT1G13600		basic leucine-zipper 58 (bZIP58)	bZIP a,b,c	0	0
U06-B04	AT5G50480		nuclear factor Y, subunit C6 (NF-YC6)	CCAAT a / CCAAT-HAP5 b	0	0
U06-B05	AT1G45249		Leucine zipper transcription factor that binds to the abscisic acid (ABA)?responsive element (ABRE) motif in the promoter region of ABA-inducible genes. Enhances drought tolerance in vegetative tissues. Required for normal glucose response. Localized in the nucleus. Expressed constitutively in roots, leaf vascular tissues, and hydathodes or in all tissues under stress conditions. It's phosphoryla…	bZIP a,b,c	0	0
U06-B06	AT2G36270		Encodes a member of the basic leucine zipper transcription factor family, involved in ABA signalling during seed maturation and germination. The Arabidopsis abscisic acid (ABA)-insensitive abi5 mutants have pleiotropic defects in ABA response, including decreased sensitivity to ABA inhibition of germination and altered expression of some ABA-regulated genes. Comparison of seed and ABA-inducible v…	bZIP a,b,c	0	0
U06-B07	AT5G60970		TCP gene involved in heterochronic control of leaf differentiation.	TCP a,b,c	0	0
U06-B08	AT5G61600		encodes a member of the ERF (ethylene response factor) subfamily B-3 of ERF/AP2 transcription factor family. The protein contains one AP2 domain. There are 18 members in this subfamily including ATERF-1, ATERF-2, AND ATERF-5.	AP2-EREBP a,b,c	0	0
U06-B09	AT4G14560		auxin (indole-3-acetic acid) induced gene (IAA1) encoding a short-lived nuclear-localized transcriptional regulator protein.	AUX-IAA a,b	0	0
U06-B10	AT1G49720		Identified as a protein that binds to abscisic acid response elements. May mediate transcriptional regulation of ABA responses.	bZIP a,b,c	0	0
U06-B11	AT2G46770		NAC transcription factor NST1. NST1 and NST2 are redundant in regulating secondary wall thickening in anther walls and siliques. NST1 promoter was detected in various tissues in which lignified secondary walls develop.	NAC a,b	0	0
U06-B12	AT2G35530		Encodes a G group bZIP transcription factor family member that can bind cis elements with an ACGT core, such as G-box, Hex, C-box and As-1. The protein is localized in the nucleus and can homodimerize and can heterodimerize with other G group members.	bZIP a,b	0	0
U06-C01	AT5G16560		Encodes a KANADI protein (KAN) that regulates organ polarity in Arabidopsis. KAN is required for abaxial identity in both leaves and carpels, and encodes a nuclear-localized protein in the GARP family of putative transcription factors. Together with KAN2, this gene appears to be involved in the development of the carpel and the outer integument of the ovule.Along with KAN2 and KAN4, KAN1 appears …	G2-like a,b	0	0
U06-C02	AT5G53950		Transcriptional activator of the NAC gene family, with CUC1 redundantly required for embryonic apical meristem formation, cotyledon separation and expression of STM. Proper timing of CUC2 expression is required to maintain the phyllotactic pattern initiated in the meristem. CUC2 expression in leaf sinus region is required for serration and the extent of serration is modulated by mir164A mediated …	NAC a,b	0	0
U06-C03	AT5G43290		member of WRKY Transcription Factor	WRKY a,b,c	0	0
U06-C04	AT1G73830		BR enhanced expression 3 (BEE3)	bHLH a,b	0	0
U06-C05	AT3G21330		basic helix-loop-helix (bHLH) DNA-binding superfamily protein	bHLH a,b	0	0
U06-C06	AT1G08010		Encodes a member of the GATA factor family of zinc finger transcription factors.	C2C2-GATA a,b	0	0
U06-C07	AT5G67110		encodes a myc/bHLH transcription factor-like protein. Gene product is involved in fruit dehiscence. Mutant siliques fail to dehisce.	bHLH a,b	0	0
U06-C08	AT1G66230		Encodes a putative transcription factor (MYB20).	MYB a,b	0	0
U06-C09	AT1G02210		NAC (No Apical Meristem) domain transcriptional regulator superfamily protein	NAC b	0	0
U06-C10	AT1G62975		basic helix-loop-helix (bHLH) DNA-binding superfamily protein	bHLH a,b	0	0
U06-C11	AT1G71260		Encodes WHY2, a homolog of the potato p24 protein. It shares the conserved KGKAAL domain, a putative DNA-binding domain, with potato p24 and is localized to mitochondria and not the nucleus. WHY2 is a member of the Whirly family proteins present mainly in the plant kingdom performing various activities related to DNA metabolism. Crystal structure of Solanum tuberosum WHY2, a close homolog of Arab…	PBF-2-like a	0	0
U06-C12	AT2G35910		RING/U-box superfamily protein	ND	0	0
U06-D01	AT5G18270		Arabidopsis NAC domain containing protein 87 (ANAC087)	NAC a,b	0	0
U06-D02	AT1G16640		AP2/B3-like transcriptional factor family protein	ABI3-VP1 a,b	0	0
U06-D03	AT3G26744		Encodes a MYC-like bHLH transcriptional activator that binds specifically to the MYC recognition sequences in the CBF3 promoter. Mutants are defective in cold-regulated gene expression. Cold stress triggers protein degradation of nuclear GFPICE1 protein, and the RING finger protein HOS1 is required. Sumoylation of ICE1 controls CBF3/DREB1A expression and freezing tolerance.	bHLH a,b	0	0
U06-D04	AT3G02990		member of Heat Stress Transcription Factor (Hsf) family	HSF a,b,c	0	0
U06-D05	AT4G35700		Target promoter of the male germline-specific transcription factor DUO1.	C2H2 b	0	0
U06-D06	AT3G43440		jasmonate-zim-domain protein 11 (JAZ11)	ZIM b,c	0	0
U06-D07	AT5G18450		encodes a member of the DREB subfamily A-2 of ERF/AP2 transcription factor family. The protein contains one AP2 domain. There are eight members in this subfamily including DREB2A AND DREB2B that are involved in response to drought.	AP2-EREBP a,b,c	0	0
U06-D08	AT3G62260		Protein phosphatase 2C family protein	DBP a	0	0
U06-D09	AT3G23050		Transcription regulator acting as repressor of auxin-inducible gene expression. Plays role in the control of gravitropic growth and development in light-grown seedlings. Auxin induces the degradation of the protein in a dosage-dependent manner in a process mediated by AtRac1. Auxin induced the relocalization of the protein within the nucleus from a diffused nucleoplasmic pattern to a discrete par…	AUX-IAA a,b	0	0
U06-D10	AT5G54640		Isolated from T-DNA insertion line, the rat5 mutant is deficient in T-DNA integration. Encodes histone2A protein.	CCAAT a	0	0
U06-D11	AT4G17460		Encodes a class II HD-ZIP protein that regulates meristematic activity in different tissues, and that it is necessary for the correct formation of the gynoecium.	HB a,b	0	0
U06-D12	AT3G03760		LOB domain-containing protein 20 (LBD20)	LOB a / AS2 b	0	0
U06-E01	AT2G21530		SMAD/FHA domain-containing protein	FHA a,b	0	0
U06-E02	AT1G24580		RING/U-box superfamily protein	ND	0	0
U06-E03	AT2G31180		Member of the R2R3 factor gene family.	MYB a,b	0	0
U06-E04	AT5G12840		Encodes a subunit of CCAAT-binding complex, binds to CCAAT box motif present in some plant promoter sequences. One of three members of this class (HAP2A, HAP2B, HAP2C), it is expressed in vegetative and reproductive tissues.	CCAAT a / CCAAT-HAP2 b / CBFB_NFYA c	0	0
U06-E05	AT5G07310		encodes a member of the ERF (ethylene response factor) subfamily B-4 of ERF/AP2 transcription factor family. The protein contains one AP2 domain. There are 7 members in this subfamily.	AP2-EREBP a,b,c	0	0
U06-E06	AT5G06070		Isolated as a mutation defective in petal development with specific effects on adaxial petals which are filamentous or absent. Encodes a Superman (SUP) like protein with zinc finger motifs. Transcript is detected in petal primordia and protein is localized to the nucleus.	C2H2 a,b,c	0	0
U06-E07	AT1G04370		encodes a member of the ERF (ethylene response factor) subfamily B-3 of ERF/AP2 transcription factor family. The protein contains one AP2 domain. There are 18 members in this subfamily including ATERF-1, ATERF-2, AND ATERF-5.	AP2-EREBP a,b,c	0	0
U06-E08	AT1G75490		encodes a member of the DREB subfamily A-2 of ERF/AP2 transcription factor family. The protein contains one AP2 domain. There are eight members in this subfamily including DREB2A AND DREB2B that are involved in response to drought.	AP2-EREBP a,b,c	0	0
U06-E09	AT5G05610		Encodes a member of the Alfin1-like family of nuclear-localized PHD (plant homeodomain) domain containing proteins. All AL proteins except AL3 bind to di- or trimethylated histone H3 (H3K4me3/2). Members of this family include: AT5G05610 (AL1), AT3G11200 (AL2), AT3G42790 (AL3), AT5G26210 (AL4), AT5G20510 (AL5), AT2G02470 (AL6), AT1G14510 (AL7).	ALFIN-like a,b	0	0
U06-E10	AT5G15160		BNQ2 belongs to a family of atypical non-DNA binding basic helix-loop-helix (bHLH) proteins that heterodimerize with and negatively regulate bHLH transcription factors. Directly and negatively regulated by AP3 and PI in petals.Required for appropriate regulation of flowering time.	bHLH d	0	0
U06-E11	AT1G54140		putative TATA binding protein associated factor 21kDa	ND	0	0
U06-E12	AT2G41070		Transcription factor homologous to ABI5. Regulates AtEm1 expression by binding directly at the AtEm1 promoter. Located in the nucleus and expressed during seed maturation in the cotyledons and later in the whole embryo.	bZIP a,b,c	0	0
U06-F01	AT1G72350		MADS-box transcription factor family protein	MADS a,b	0	0
U06-F02	AT4G23550		Encodes WRKY DNA-binding protein 29 (WRKY29).	WRKY a,b,c	0	0
U06-F03	AT3G06380		Member of TLP family	TUB a,c	0	0
U06-F04	AT1G14350		Encodes a putative MYB transcription factor involved in stomata development, loss of FLP activity results in a failure of guard mother cells (GMCs) to adopt the guard cell fate, thus they continue to divide resulting in abnormal stomata consisting of clusters of numerous guard cell-like cells. This phenotype is enhanced in double mutants with MYB88.	MYB a,b	0	0
U06-F05	AT2G27300		NTM1-like 8 (NTL8)	NAC a,b	0	0
U06-F06	AT4G18890		BES1/BZR1 homolog 3 (BEH3)	BES1 a,b	0	0
U06-F07	AT4G01280		Homeodomain-like superfamily protein	MYB-related a,b	0	0
U06-F08	AT3G55080		SET domain-containing protein	SET a / PcG b	0	0
U06-F09	AT5G53200		TRIPTYCHON (TRY)	MYB-related a,b	0	0
U06-F10	AT3G02940		Encodes a putative transcription factor (MYB107).	MYB a,b	0	0
U06-F11	AT5G14750		Encodes a MyB-related protein containing R2 and R3 repeats, involved in root and hypocotyl epidermal cell fate determination. Loss of function mutations make extra root hairs. Nuclear localized protein is a positive regulator for expression of CAPRICE (CPC).	MYB a,b	0	0
U06-F12	AT3G15170		Encodes a transcription factor involved in shoot apical meristem formation and auxin-mediated lateral root formation. The gene is thought not to be involved in stress responses (NaCl, auxins, ethylene). <i>Cuc</i> mutant was first recognized at the heart stage, where embryos lacking two distinct bulges of cotyledonary primordia were observed.	NAC a,b	0	0
U06-G01	AT5G38140		nuclear factor Y, subunit C12 (NF-YC12)	CCAAT a / CCAAT-HAP5 b	0	0
U06-G02	AT1G50640		encodes a member of the ERF (ethylene response factor) subfamily B-1 of ERF/AP2 transcription factor family (ATERF-3). The protein contains one AP2 domain. There are 15 members in this subfamily including ATERF-3, ATERF-4, ATERF-7, and leafy petiole.	AP2-EREBP a,b,c	0	0
U06-G03	AT5G53290		encodes a member of the ERF (ethylene response factor) subfamily B-5 of ERF/AP2 transcription factor family. The protein contains one AP2 domain. There are 7 members in this subfamily.	AP2-EREBP a,b,c	0	0
U06-G04	AT1G75250		RAD-like 6 (RL6)	MYB-related a	0	0
U06-G05	AT5G62380		Encodes a NAC-domain transcription factor involved in xylem formation. Induces transdifferentiation of various cells into metaxylem vessel elements. Located in the nucleus. Expression induced in the presence of auxin, cytokinin and brassinosteroids.	NAC a,b	0	0
U06-G06	AT1G12260		Encodes a NAC-domain transcription factor. Expressed in the vascular tissue.	NAC a,b	0	0
U06-G07	AT4G02640		Encodes a basic leucine zipper (bZIP) transcription factor AtbZIP10. AtbZIP10 shuttles between the nucleus and the cytoplasm. It binds consensus G- and C-box DNA sequences. AtbZIP10 acts antagonistically with LSD1 in both pathogen-induced hypersensitive response and basal defense responses.	bZIP a,b,c	0	0
U06-G08	AT5G26210		Encodes a member of the Alfin1-like family of nuclear-localized PHD (plant homeodomain) domain containing proteins. All AL proteins except AL3 bind to di- or trimethylated histone H3 (H3K4me3/2). Members of this family include: AT5G05610 (AL1), AT3G11200 (AL2), AT3G42790 (AL3), AT5G26210 (AL4), AT5G20510 (AL5), AT2G02470 (AL6), AT1G14510 (AL7).	ALFIN-like a,b	0	0
U06-G09	AT1G10480		Encodes a zinc finger protein containing only a single zinc finger.	C2H2 a,b,c	0	0
U06-G10	AT5G57520		Encodes a zinc finger protein containing only a single zinc finger.	C2H2 a,b,c	0	0
U06-G11	AT1G19860		Zinc finger C-x8-C-x5-C-x3-H type family protein	C3H a	0	0
U06-G12	AT3G46090		ZAT7	C2H2 a,b	0	0
U06-H01	AT4G32040		A member of Class II KN1-like homeodomain transcription factors factors (together with KNAT3 and KNAT4), with greatest homology to the maize knox1 homeobox protein. Regulates photomorphogenic responses and represses late steps in gibberellin biosynthesis. KNAT5 promoter activity showed cell-type specific pattern along longitudinal root axis, primarily in the epidermis of the distal end of primary…	HB a / KNOX2 c	0	0
U06-H02	AT5G42630		Encodes a member of the KANADI family of putative transcription factors. Involved in integument formation during ovule development and expressed at the boundary between the inner and outer integuments. It is essential for directing laminar growth of the inner integument.Along with KAN1 and KAN2, KAN4 is involved in proper localization of PIN1 in early embryogenesis.	G2-like a,b	0	0
U06-H03	AT2G31720		FUNCTIONS IN: DNA binding	ND	0	0
U06-H04	AT5G43270		member of the SPL (squamosa-promoter binding protein-like) gene family, a novel gene family encoding DNA binding proteins and putative transcription factors. In conjunction with SPL10 and SPL11, SPL2 redundantly controls proper development of lateral organs in association with shoot maturation in the reproductive phase.	SBP a,b,c	0	0
U06-H05	AT5G24520		Required for the accumulation of purple anthocyanins in leaves and stems. Involved in trichome and root hair development. Controls epidermal cell fate specification. Affects dihydroflavonol 4-reductase gene expression. It is thought that a ternary complex composed of TT2, TT8 and TTG1 is necessary for correct expression of BAN in seed endothelium. Based on clonal analysis and other methonds TTG1 …	ND	0	0
U06-H06	AT2G20350		encodes a member of the ERF (ethylene response factor) subfamily B-6 of ERF/AP2 transcription factor family. The protein contains one AP2 domain. There are 12 members in this subfamily including RAP2.11.	AP2-EREBP a,b,c	0	0
U06-H07	AT3G01970		member of WRKY Transcription Factor	WRKY a,b,c	0	0
U06-H08	AT1G06180		member of MYB3R- and R2R3- type MYB- encoding genes	MYB a,b	0	0
U06-H09	AT2G41710		Integrase-type DNA-binding superfamily protein	AP2-EREBP a,b,c	0	0
U06-H10	AT3G08500		Encodes a putative R2R3-type MYB transcription factor (MYB83).	MYB a,b	0	0
U06-H11	AT1G09030		nuclear factor Y, subunit B4 (NF-YB4)	CCAAT a / CCAAT-HAP3 b	0	0
U06-H12	AT4G36930		Encodes a transcription factor of the bHLH protein family. Mutants have abnormal, unfused carpels and reduced seed dormancy.	bHLH a,b	0	0
U07-A01	AT5G43170		Encodes zinc finger protein. mRNA levels are elevated in response to high salinity and low temperature. The protein is localized to the nucleus and acts as a transcriptional repressor.	C2H2 a,b	0	0
U07-A02	AT1G59940		Type A response regulator highly similar to bacterial two-component response regulators. Rapidly induced by cytokinin. Involved in red-light signaling. Acts redundantly with ARR3 in the control of circadian period in a cytokinin-independent manner.	Orphans a	0	0
U07-A03	AT4G11140		encodes a member of the ERF (ethylene response factor) subfamily B-5 of ERF/AP2 transcription factor family. The protein contains one AP2 domain. There are 7 members in this subfamily. Also named as CRF1 (cytokinin response factor 1).	AP2-EREBP a,b,c	0	0
U07-A04	AT4G00050		unfertilized embryo sac 10 (UNE10)	bHLH a,b	0	0
U07-A05	AT2G04890		Encodes a scarecrow-like protein (SCL21). Member of GRAS gene family.	GRAS a,b	0	0
U07-A06	AT5G13910		Encodes a member of the ERF (ethylene response factor) subfamily B-1 of ERF/AP2 transcription factor family (LEAFY PETIOLE). The protein contains one AP2 domain. There are 15 members in this subfamily including ATERF-3, ATERF-4, ATERF-7, and LEAFY PETIOLE. Acts as a positive regulator of gibberellic acid-induced germination.	AP2-EREBP a,b,c	0	0
U07-A07	AT1G01780		Encodes a member of the Arabidopsis LIM proteins: a family of actin bundlers with distinct expression patterns. WLIM1, WLIM2a, and WLIM2b are widely expressed, whereas PLIM2a, PLIM2b, and PLIM2c are predominantly expressed in pollen. Regulates actin cytoskeleton organization.	LIM a,b	0	0
U07-A08	AT1G77250		RING/FYVE/PHD-type zinc finger family protein	PHD a,b	0	0
U07-A09	AT2G24260		Encodes a basic helix-loop-helix (bHLH) protein that regulates root hair development. One of the three Arabidopsis homologs of the Lotus japonicus ROOTHAIRLESS1 (LjRHL1) gene: At2g24260 (AtLRL1), At4g30980 (AtLRL2), and At5g58010 (AtLRL3).	bHLH a,b	0	0
U07-A10	AT2G25620		Encodes DBP1, a member of the DBP factors (DNA-binding protein phosphatases) featuring sequence-specific DNA-binding and protein phosphatase activity. DBP1 is involved in plant-potyvirus interactions. Loss-of-function of DBP1 renders resistance to potyviruses.	DBP a	0	0
U07-A11	AT5G61590		encodes a member of the ERF (ethylene response factor) subfamily B-3 of ERF/AP2 transcription factor family. The protein contains one AP2 domain. There are 18 members in this subfamily including ATERF-1, ATERF-2, AND ATERF-5.	AP2-EREBP a,b,c	0	0
U07-A12	AT5G54070		A member of Heat Stress Transcription Factor (Hsf) family. Not responding to heat stress. Is regulated by the seed-specific transcription factor ABI3. In turn, it regulates other heat stress proteins including Hsp17.4-CI, Hsp17.7-CII and Hsp101 during seed maturation.	HSF a,b,c	0	0
U07-B01	AT3G49850		Encodes a telomeric DNA binding protein. In vitro, the protein preferentially binds double-stranded telomeric repeats, but it can also bind to the single G-rich telomeric strand.	MYB-related a,b	0	0
U07-B02	AT4G16430		basic helix-loop-helix (bHLH) DNA-binding superfamily protein	bHLH a,b	0	0
U07-B03	AT5G25160		Encodes a zinc finger protein containing only a single zinc finger.	C2H2 a,b	0	0
U07-B04	AT1G25580		Encodes suppressor of gamma response 1 (SOG1), a putative transcription factor governing multiple responses to DNA damage.	NAC a,b	0	0
U07-B05	AT1G21450		Encodes a scarecrow-like protein (SCL1). Member of GRAS gene family.	GRAS a,b	0	0
U07-B06	AT3G02830		Encodes a zinc finger protein that binds to PORA mRNA in vivo and recruits the Pfr form of phytochrome to the 5&#8242	C3H a,b	0	0
U07-B07	AT3G07740		encodes a transcriptional adaptor ADA2a that interacts with histone acetyltransferase GCN5 homolog and CBF1	MYB-related a / SWIRM c	0	0
U07-B08	AT3G61830		auxin response factor 18 (ARF18)	ARF a,b,c	0	0
U07-B09	AT5G44080		Basic-leucine zipper (bZIP) transcription factor family protein	bZIP a,b,c	0	0
U07-B10	AT3G61460		Encodes a novel ring finger protein and forms an N-terminal hydrophobic domain and a C-terminal RING-H2 signature. Expression is down regulated by brassinolide.	ND	0	0
U07-B11	AT1G47870		Member of the E2F transcription factors, (cell cycle genes), key components of the cyclin D/retinoblastoma/E2F pathway. AtE2Fc is regulated by a balance between gene expression and ubiquitin-proteasome proteolysis. AtE2Fc might play a role in cell division and during the transition from skotomorphogenesis to photomorphogenesis. E2Fc has been shown to interact with DPB in its nonphosphorylated form	E2F-DP a,b,c	0	0
U07-B12	AT1G27650		U2 auxiliary factor small subunit. The atU2AF35a protein and its homolog, atU2AF35b, contain most of the conserved domains of hsU2AF35, including the psiRRM, one RS domain, two zinc fingers, and the two regions for interacting with U2AF large subunit. Both proteins lack the stretch of glycines present in human U2AF35. The sequences are overall 83% identical, and each Arabidopsis homolog shows app…	C3H a,b	0	0
U07-C01	AT5G16470		zinc finger (C2H2 type) family protein	C2H2 b	0	0
U07-C02	AT1G58100		Encodes TCP8, belongs to the TCP transcription factor family known to bind site II elements in promoter regions.	TCP a,b,c	0	0
U07-C03	AT4G10350		NAC domain protein. SMB, BRN1, and BRN2 act to regulate root cap maturation, in a partially redundant fashion.BRN1 and BRN2, control the cell wall maturation processes that are required to detach root cap layers from the root.	NAC a,b	0	0
U07-C04	AT3G20910		nuclear factor Y, subunit A9 (NF-YA9)	CCAAT a / CCAAT-HAP2 b / CBFB_NFYA c	0	0
U07-C05	AT5G56860		Encodes a member of the GATA factor family of zinc finger transcription factors. Modulate chlorophyll biosynthesis and glutamate synthase (GLU1/Fd-GOGAT) expression.	C2C2-GATA a,b	0	0
U07-C06	AT5G66160		Encodes a receptor homology region transmembrane domain, ring H2 motif protein involved in transport of storage proteins to protein storage vacuoles. Co-localizes with DIP positive vesicles.	ND	0	0
U07-C07	AT5G20900		jasmonate-zim-domain protein 12 (JAZ12)	ZIM b,c	0	0
U07-C08	AT3G23690		basic helix-loop-helix (bHLH) DNA-binding superfamily protein	bHLH a,b	0	0
U07-C09	AT1G74410		RING/U-box superfamily protein	ND	0	0
U07-C10	AT5G23090		nuclear factor Y, subunit B13 (NF-YB13)	CCAAT a / CCAAT-Dr1 b	0	0
U07-C11	AT3G27940		LOB domain-containing protein 26 (LBD26)	LOB a / AS2 b	0	0
U07-C12	AT4G22950		MADS-box protein AGL19	MADS a,b	0	0
U07-D01	AT5G40880		WD-40 repeat family protein / zfwd3 protein (ZFWD3)	C3H a,b	0	0
U07-D02	AT5G07690		Encodes a putative transcription factor (MYB29).	MYB a,b	0	0
U07-D03	AT2G01930		BASIC PENTACYSTEINE1 (BPC1) is a regulator of the homeotic Arabidopsis thaliana gene SEEDSTICK (STK), which controls ovule identity. BPC1 induces conformational changes by cooperative binding to purine-rich elements present in the STK regulatory sequence. STK is upregulated in bpc1 mutant.	BBR-BPC a,b	0	0
U07-D04	AT5G08190		nuclear factor Y, subunit B12 (NF-YB12)	CCAAT a / CCAAT-Dr1 b	0	0
U07-D05	AT2G37120		S1FA-like DNA-binding protein	S1Fa-like a,b	0	0
U07-D06	AT5G17240		SET domain group 40 (SDG40)	SET a / PcG b	0	0
U07-D07	AT4G33450		Member of the R2R3 factor gene family.	MYB a,b	0	0
U07-D08	AT1G05805		basic helix-loop-helix (bHLH) DNA-binding superfamily protein	bHLH a,b	0	0
U07-D09	AT3G07650		This gene belongs to the CO (CONSTANS) gene family. This gene family is divided in three subgroups: groups III, to which COL9 belongs, is characterised by one B-box (supposed to regulate protein-protein interactions) and a second diverged zinc finger. COL9 downregulates expression of CO (CONSTANS) as well as FT and SOC1 which are known regulatory targets of CO.	C2C2-CO-like a,b	0	0
U07-D10	AT1G14410		Encodes a homolog of the potato p24 protein. Binds single strand telomeric repeats. Negatively regulates telomerase activity and telomere length.	PBF-2-like a / WHIRLY b	0	0
U07-D11	AT4G00270		DNA-binding storekeeper protein-related transcriptional regulator	GeBP a,b	0	0
U07-D12	AT1G61660		basic helix-loop-helix (bHLH) DNA-binding superfamily protein	bHLH a	0	0
U07-E01	AT2G31210		basic helix-loop-helix (bHLH) DNA-binding superfamily protein	bHLH a,b	0	0
U07-E02	AT5G56900		CwfJ-like family protein / zinc finger (CCCH-type) family protein	C3H a,b	0	0
U07-E03	AT3G61970		NGATHA2 (NGA2)	ABI3-VP1 a,b	0	0
U07-E04	AT2G33860		ettin (ett) mutations have pleiotropic effects on Arabidopsis flower development, causing increases in perianth organ number, decreases in stamen number and anther formation, and apical-basal patterning defects in the gynoecium. The ETTIN gene encodes a protein with homology to DNA binding proteins which bind to auxin response elements. ETT transcript is expressed throughout stage 1 floral merist…	ARF a,b,c	0	0
U07-E05	AT4G20280		Encodes TAF11, a putative TBP-associated factor (TBP: TATA binding protein).	ND	0	0
U07-E06	AT2G42040		CONTAINS InterPro DOMAIN/s: WRC (InterPro:IPR014977)	Orphans a	0	0
U07-E07	AT1G19510		RAD-like 5 (RL5)	MYB-related a	0	0
U07-E08	AT1G67030		Encodes a zinc finger protein containing only a single zinc finger.	C2H2 b	0	0
U07-E09	AT2G23760		Encodes a member of the BEL family of homeodomain proteins. Plants doubly mutant for saw1/saw2 (blh2/blh4) have serrated leaves. BP is expressed in the serrated leaves, therefore saw2 and saw1 may act redundantly to repress BP in leaves.	HB a,b	0	0
U07-E10	AT2G34140		Dof-type zinc finger DNA-binding family protein	C2C2-DOF a,b,c	0	0
U07-E11	AT4G13480		Member of the R2R3 factor gene family.	MYB a,b	0	0
U07-E12	AT3G11280		Putative transcription factors interacting with the gene product of VHA-B1 (vacuolar ATPase subunit B1	MYB a,b	0	0
U07-F01	AT1G43700		Encodes a VirE2-interacting protein. VIP1 mediates nuclear translocation of VirE2 via its amino half, and interacts with histone H2A via it carboxyl half.	bZIP a,b,c	0	0
U07-F02	AT3G54430		A member of SHI gene family. Arabidopsis thaliana has ten members that encode proteins with a RING finger-like zinc finger motif. Despite being highly divergent in sequence, many of the SHI-related genes are partially redundant in function and synergistically promote gynoecium, stamen and leaf development in Arabidopsis.	SRS a,b	0	0
U07-F03	AT5G17490		DELLA subfamily member involved in GA signal transduction	GRAS a,b	0	0
U07-F04	AT1G28370		encodes a member of the ERF (ethylene response factor) subfamily B-1 of ERF/AP2 transcription factor family. The protein contains one AP2 domain. There are 15 members in this subfamily including ATERF-3, ATERF-4, ATERF-7, and leafy petiole.	AP2-EREBP a,b,c	0	0
U07-F05	AT2G22670		IAA8 (IAA8) gene is auxin inducible.	AUX-IAA a,b	0	0
U07-F06	AT2G03710		This gene belongs to the family of SEP genes. It is involved in the development of sepals, petals, stamens and carpels. Additionally, it plays a central role in the determination of flower meristem and organ identity.	MADS a,b	0	0
U07-F07	AT3G60530		Encodes a member of the GATA factor family of zinc finger transcription factors.	C2C2-GATA a,b	0	0
U07-F08	AT5G47230		encodes a member of the ERF (ethylene response factor) subfamily B-3 of ERF/AP2 transcription factor family (ATERF-5). The protein contains one AP2 domain. There are 18 members in this subfamily including ATERF-1, ATERF-2, AND ATERF-5.	AP2-EREBP a,b,c	0	0
U07-F09	AT3G57800		basic helix-loop-helix (bHLH) DNA-binding superfamily protein	bHLH a,b	0	0
U07-F10	AT1G14030		Encodes a lysine methyltransferase whose main soluble physiological substrates are chloroplastic fructose 1,6-bisphosphate aldolases, FBA1, FBA2, and FBA3. Lysines near the C-terminal end of the target proteins are trimethylated.	SET a / PcG b	0	0
U07-F11	AT2G45680		TCP family transcription factor	TCP a,b,c	0	0
U07-F12	AT3G01330		Member of the E2F transcription factors, (cell cycle genes), key components of the cyclin D/retinoblastoma/E2F pathway.	E2F-DP a,b,c	0	0
U07-G01	AT5G25890		encodes a protein that may be a negative regulator of lateral root formation in response to auxin. It is a member of IAA/ARF gene family and is plant-specific. Gain of function mutations in this gene suppresses lateral root formation and is resistant to inhibition of root elongation by auxin, cytokinin, and ethylene.	AUX-IAA a,b	0	0
U07-G02	AT2G19810		Encodes Oxidation-related Zinc Finger 1 (OZF1), a plasma membrane protein involved in oxidative stress.	C3H a,b	0	0
U07-G03	AT4G17500		Encodes a member of the ERF (ethylene response factor) subfamily B-3 of ERF/AP2 transcription factor family (ATERF-1). The protein contains one AP2 domain. There are 18 members in this subfamily including ATERF-1, ATERF-2, AND ATERF-5.	AP2-EREBP a,b,c	0	0
U07-G04	AT3G28920		homeobox protein 34 (HB34)	zf-HD a,b	0	0
U07-G05	AT2G24500		Encodes a C2H2 zinc finger protein FZF.	C2H2 b	0	0
U07-G06	AT1G06850		basic leucine-zipper 52 (bZIP52)	bZIP a,b,c	0	0
U07-G07	AT2G31070		TCP family protein involved in heterchronic regulation of leaf differentiation.	TCP a,b,c	0	0
U07-G08	AT1G28360		encodes a member of the ERF (ethylene response factor) subfamily B-1 of ERF/AP2 transcription factor family (ERF12). The protein contains one AP2 domain. There are 15 members in this subfamily including ATERF-3, ATERF-4, ATERF-7, and leafy petiole.	AP2-EREBP a,b,c	0	0
U07-G09	AT4G36990		encodes a protein whose sequence is similar to heat shock factors that regulate the expression of heat shock proteins. Transcript level is increased in response to heat shock. However, overexpression of this gene did not result in the increase of decrease of heat shock proteins.	HSF a,b,c	0	0
U07-G10	AT4G40060		Encodes a homeodomain leucine zipper class I (HD-Zip I) protein.	HB a,b	0	0
U07-G11	AT4G27900		CCT motif family protein	Orphans a / C2C2-CO-like b	0	0
U07-G12	AT2G40140		CZF1	C3H a,b	0	0
U07-H01	AT1G03040		basic helix-loop-helix (bHLH) DNA-binding superfamily protein	bHLH a,b	0	0
U07-H02	AT4G05100		Member of the R2R3 factor gene family.	MYB a,b	0	0
U07-H03	AT4G28610		Similar to phosphate starvation response gene from Chlamydomonas. Weakly responsive to phosphate starvation. Acts upstream of PHO2 in phosphate signaling.	G2-like a,b	0	0
U07-H04	AT5G66750		Protein is similar to SWI2/SNF2 chromatin remodeling proteins. DDM1 is appears to act as a chromatin-remodeling ATPase involved in cytosine methylation in CG and non-CG contexts. Involved in gene silencing and maintenance of DNA methylation and histone methylation. Hypomethylation of many genomic regions occurs in ddm1 mutants, and can cause several phenotypic abnormalities, but some loci, such a…	SNF2 a	0	0
U07-H05	AT3G61890		Encodes a homeodomain leucine zipper class I (HD-Zip I) protein. Loss of function mutant has abnormally shaped leaves and stems.	HB a,b	0	0
U07-H06	AT5G04410		NAC family member, functions as a transcriptional activator, regulates flavonoid biosynthesis under high light.	NAC a,b	0	0
U07-H07	AT1G54830		nuclear factor Y, subunit C3 (NF-YC3)	CCAAT a / CCAAT-HAP5 b	0	0
U07-H08	AT1G18710		Member of the R2R3 factor gene family.	MYB a,b	0	0
U07-H09	AT5G12870		Encodes MYB46, member of the R2R3 factor gene family. Modulates Disease Susceptibility to Botrytis cinerea.	MYB a,b	0	0
U07-H10	AT2G33710		encodes a member of the ERF (ethylene response factor) subfamily B-4 of ERF/AP2 transcription factor family. The protein contains one AP2 domain. There are 7 members in this subfamily.	AP2-EREBP a,b,c	0	0
U07-H11	AT4G01460		basic helix-loop-helix (bHLH) DNA-binding superfamily protein	bHLH a,b	0	0
U07-H12	AT1G68520		B-box type zinc finger protein with CCT domain	C2C2-CO-like a,b	0	0
U08-A01	AT2G34720		nuclear factor Y, subunit A4 (NF-YA4)	CCAAT a / CCAAT-HAP2 b / CBFB_NFYA c	0	0
U08-A02	AT1G74930		encodes a member of the DREB subfamily A-5 of ERF/AP2 transcription factor family. The protein contains one AP2 domain. There are 15 members in this subfamily including RAP2.1, RAP2.9 and RAP2.10.	AP2-EREBP a,b,c	0	0
U08-A03	AT3G55730		putative transcription factor MYB109 (MYB109) mRNA,	MYB a,b	0	0
U08-A04	AT5G66730		C2H2-like zinc finger protein	C2H2 a,b	0	0
U08-A05	AT1G56170		Encodes a protein with similarity to a subunit of the CCAAT promoter motif binding complex of yeast.One of two members of this class (HAP5B) and expressed in vegetative and reproductive tissues	CCAAT a / CCAAT-HAP5 b	0	0
U08-A06	AT3G16500		phytochrome-associated protein 1 (PAP1)	AUX-IAA a,b	0	0
U08-A07	AT2G24790		Positive regulator of photomorphogenesis that acts downstream of COP1 but can promote lateral root development independently of COP1 and also function as a daylength-sensitive regulator of shoot branching.	C2C2-CO-like a,b	0	0
U08-A08	AT5G53420	2	CCT motif family protein	Orphans a / C2C2-CO-like b	1	1
U08-A09	AT5G49450		Encodes a transcription activator is a positive regulator of plant tolerance to salt, osmotic and drought stresses.	bZIP a,b,c	0	0
U08-A10	AT4G01680		Encodes a putative transcription factor (MYB55).	MYB a,b	0	0
U08-A11	AT5G63470		nuclear factor Y, subunit C4 (NF-YC4)	CCAAT a / CCAAT-HAP5 b	0	0
U08-A12	AT2G20880		Encodes ERF53, a drought-induced transcription factor. Belongs to the AP2/ERF superfamily, and has a highly conserved AP2 domain. Regulates drought-responsive gene expressions by binding to the GCC box and/or dehydration-responsive element (DRE) in the promoter of downstream genes. Overexpression of AtERF53 driven by the CaMV35S promoter resulted in an unstable drought-tolerant phenotype in T2 tr…	AP2-EREBP a,b,c	0	0
U08-B01	AT3G28910		transcription factor myb homologue	MYB a,b	0	0
U08-B02	AT2G21230		Basic-leucine zipper (bZIP) transcription factor family protein	bZIP a,b,c	0	0
U08-B03	AT4G36240		Encodes a member of the GATA factor family of zinc finger transcription factors.	C2C2-GATA a,b	0	0
U08-B04	AT5G65210		Encodes TGA1, a redox-controlled regulator of systemic acquired resistance. TGA1 targets the activation sequence-1 (as-1) element of the promoter region of defense proteins. TGA1 are S-nitrosylated.	bZIP a,b,c	0	0
U08-B05	AT3G48590		Encodes a protein with similarity to a subunit of the CCAAT promoter motif binding complex of yeast.One of two members of this class (HAP5A) and expressed in vegetative and reproductive tissues.	CCAAT a / CCAAT-HAP5 b	0	0
U08-B06	AT5G54230		Encodes a putative transcription factor (MYB49).	MYB a,b	0	0
U08-B07	AT3G47500		Dof-type zinc finger domain-containing protein, identical to H-protein promoter binding factor-2a GI:3386546 from (Arabidopsis thaliana). Interacts with LKP2 and FKF1, but its overexpression does not change flowering time under short or long day conditions.	C2C2-DOF a,b,c	0	0
U08-B08	AT5G58850		Encodes a putative transcription factor, member of the R2R3 factor gene family (MYB119).	MYB a,b	0	0
U08-B09	AT2G20825		ULTRAPETALA 2 (ULT2)	ULT a,b	0	0
U08-B10	AT5G39860		Encodes PRE1 (PACLOBUTRAZOL RESISTANCE1). PRE1 and IBH1 form a pair of antagonistic HLH/bHLH transcription factors that function downstream of BZR1 to mediate brassinosteroid regulation of cell elongation. BNQ1 is directly and negatively regulated by AP3 and PI in petals.Required for appropriate regulation of flowering time.	bHLH d	0	0
U08-B11	AT2G16210		Transcriptional factor B3 family protein	ABI3-VP1 a,b	0	0
U08-B12	AT1G31630		AGAMOUS-like 86 (AGL86)	MADS a,b	0	0
U08-C01	AT1G75520		A member of SHI gene family. Arabidopsis thaliana has ten members that encode proteins with a RING finger-like zinc finger motif. Despite being highly divergent in sequence, many of the SHI-related genes are partially redundant in function and synergistically promote gynoecium, stamen and leaf development in Arabidopsis.	SRS a,b	0	0
U08-C02	AT3G16160		Tesmin/TSO1-like CXC domain-containing protein	CPP a,b	0	0
U08-C03	AT2G01370		DNA-binding storekeeper protein-related transcriptional regulator	GeBP a,b	0	0
U08-C04	AT1G68240		basic helix-loop-helix (bHLH) DNA-binding superfamily protein	bHLH a,b	0	0
U08-C05	AT2G02540		Zinc finger homeobox protein. Expressed in vascular tissue. In a yeast one hybrid system was not able to transactivate a reporter gene.	zf-HD a,b	0	0
U08-C06	AT1G19790		A member of SHI gene family. Arabidopsis thaliana has ten members that encode proteins with a RING finger-like zinc finger motif. Despite being highly divergent in sequence, many of the SHI-related genes are partially redundant in function and synergistically promote gynoecium, stamen and leaf development in Arabidopsis.	SRS a,b	0	0
U08-C07	AT1G48500		jasmonate-zim-domain protein 4 (JAZ4)	ZIM b,c	0	0
U08-C08	AT4G18770		MYB98 is a member of the R2R3-MYB gene family, the members of which likely encode transcription factors. Within an ovule, MYB98 is expressed exclusively in the synergid cells, and mutations in this gene affect the female gametophyte specifically. myb98 female gametophytes are affected in two unique features of the synergid cell, pollen tube guidance and the filiform apparatus, but are otherwise n…	MYB a,b	0	0
U08-C09	AT4G27330		Encodes a putative transcription factor that is required for the initiation of both micro- and megagametogenesis and is expressed in the sporogenous tissue of the anther and the ovule. SPL is a chalaza identity gene that share overlapping functions in establishing the prospective chalaza of the ovule. It also plays a central role in patterning both the proximal-distal and the adaxial-abaxial axes…	NOZZLE a / NZZ b	0	0
U08-C10	AT4G00130		DNA-binding storekeeper protein-related transcriptional regulator	GeBP a,b	0	0
U08-C11	AT3G06120		Encodes a basic helix-loop-helix (bHLH) protein that controls meristemoid differentiation during stomatal development. In the absence of MUTE, meristemoids abort after excessive asymmetric divisions and fail to differentiate stomata.	bHLH a,b	0	0
U08-C12	AT2G28610		Encodes a homeodomain containing protein that regulates lateral axis-dependent development of Arabidopsis flowers and is required for cell proliferation. It is expressed in a restricted number of L1 cells at the lateral regions of flower primordia, floral organ primordia, and young leaf primordia.	HB a,b,c	0	0
U08-D01	AT4G01260		DNA-binding storekeeper protein-related transcriptional regulator	GeBP a,b	0	0
U08-D02	AT4G09820		TT8 is a regulation factor that acts in a concerted action with TT1, PAP1 and TTG1 on the regulation of flavonoid pathways, namely proanthocyanidin and anthocyanin biosynthesis. Affects dihydroflavonol 4-reductase gene expression. It is thought that a ternary complex composed of TT2, TT8 and TTG1 is necessary for correct expression of BAN in seed endothelium. Also important for important for marg…	bHLH a,b	0	0
U08-D03	AT4G00232		DNA-binding storekeeper protein-related transcriptional regulator	GeBP a,b	0	0
U08-D04	AT1G68200		Zinc finger C-x8-C-x5-C-x3-H type family protein	C3H a,b	0	0
U08-D05	AT1G72570		Integrase-type DNA-binding superfamily protein	AP2-EREBP a,b,c	0	0
U08-D06	AT1G77980		Encodes a member of the MIKC (MADS box, Keratin binding domain, and C terminal domain containing )family of transcriptional regulators. AGL66 is expressed in pollen.It forms heterodimers with other MICK family members (AGL104). Involved in late stages of pollen development and pollen tube growth.	MADS a,b	0	0
U08-D07	AT1G74480		RWP-RK domain-containing protein	RWP-RK a / NIN-like b	0	0
U08-D08	AT1G59530		basic leucine-zipper 4 (bZIP4)	bZIP a,b,c	0	0
U08-D09	AT2G27220		BEL1-like homeodomain 5 (BLH5)	HB a,b	0	0
U08-D10	AT1G77200		encodes a member of the DREB subfamily A-4 of ERF/AP2 transcription factor family. The protein contains one AP2 domain. There are 17 members in this subfamily including TINY.	AP2-EREBP a,b,c	0	0
U08-D11	AT4G28500		NAC domain containing protein 73 (NAC073)	NAC a,b	0	0
U08-D12	AT5G09780		Transcriptional factor B3 family protein	ABI3-VP1 a,b	0	0
U08-E01	AT1G25330		Encodes CESTA, a positive regulator of brassinosteroid biosynthesis.	bHLH a,b	0	0
U08-E02	AT5G60130		AP2/B3-like transcriptional factor family protein	ABI3-VP1 a,b	0	0
U08-E03	AT1G12630		encodes a member of the DREB subfamily A-4 of ERF/AP2 transcription factor family. The protein contains one AP2 domain. There are 17 members in this subfamily including TINY.	AP2-EREBP a,b,c	0	0
U08-E04	AT1G28160		encodes a member of the ERF (ethylene response factor) subfamily B-1 of ERF/AP2 transcription factor family. The protein contains one AP2 domain. There are 15 members in this subfamily including ATERF-3, ATERF-4, ATERF-7, and leafy petiole.	AP2-EREBP a,b,c	0	0
U08-E05	AT3G19184		AP2/B3-like transcriptional factor family protein	ABI3-VP1 a,b	0	0
U08-E06	AT4G15248		B-box type zinc finger family protein	Orphans a	0	0
U08-E07	AT4G36590		MADS-box transcription factor family protein	MADS a,b	0	0
U08-E08	AT2G18328		RAD-like 4 (RL4)	MYB-related a	0	0
U08-E09	AT5G07700		Encodes a putative transcription factor (MYB76).	MYB a,b	0	0
U08-E10	AT5G67411		GRAS family transcription factor	GRAS a,b	0	0
U08-E11	AT2G12646		PLATZ transcription factor family protein	PLATZ a,b	0	0
U08-E12	AT5G04150		BHLH101	bHLH a,b	0	0
U08-F01	AT5G43840		member of Heat Stress Transcription Factor (Hsf) family	HSF a,b,c	0	0
U08-F02	AT5G23000		Putative homolog of the Blind gene in tomato. Together with RAX2 and RAX3 belong to the class R2R3 MYB genes; encoded by the Myb-like transcription factor MYB37, regulates axillary meristem formation. RAX1 is expressed in a small central domain within the boundary zone separating SAM and leaf primordia during early leaf primordium development and is currently the earliest spatial marker for futur…	MYB a,b	0	0
U08-F03	AT5G51990		encodes a member of the DREB subfamily A-1 of ERF/AP2 transcription factor family (CBF4). The protein contains one AP2 domain. There are six members in this subfamily, including CBF1, CBF2, and CBF3. This gene is involved in response to drought stress and abscisic acid treatment, but not to low temperature.	AP2-EREBP a,b,c	0	0
U08-F04	AT5G25470		AP2/B3-like transcriptional factor family protein	ABI3-VP1 b / B3 c	0	0
U08-F05	AT5G35900		LOB domain-containing protein 35 (LBD35)	LOB a / AS2 b	0	0
U08-F06	AT2G46970		encodes a novel Myc-related bHLH transcription factor, which physically associated with APRR1/TOC1 and is a member of PIF3 transcription factor family.	bHLH a,b	0	0
U08-F07	AT5G58340		myb-like HTH transcriptional regulator family protein	MYB-related a,b	0	0
U08-F08	AT4G22700		LOB domain-containing protein 32 (LBD32)	LOB a / AS2 b	0	0
U08-F09	AT2G36340		DNA-binding storekeeper protein-related transcriptional regulator	GeBP a,b	0	0
U08-F10	AT3G56520		NAC (No Apical Meristem) domain transcriptional regulator superfamily protein	NAC b	0	0
U08-F11	AT3G26620		LOB domain-containing protein 23 (LBD23)	LOB a / AS2 b	0	0
U08-F12	AT5G23650		Homeodomain-like transcriptional regulator	MYB a,b	0	0
U08-G01	AT5G15480		C2H2-type zinc finger family protein	C2H2 a,b,c	0	0
U08-G02	AT5G50470		nuclear factor Y, subunit C7 (NF-YC7)	CCAAT a / CCAAT-HAP5 b	0	0
U08-G03	AT1G10200		Encodes a member of the Arabidopsis LIM proteins: a family of actin bundlers with distinct expression patterns. WLIM1, WLIM2a, and WLIM2b are widely expressed, whereas PLIM2a, PLIM2b, and PLIM2c are predominantly expressed in pollen. Regulates actin cytoskeleton organization.	LIM a,b	0	0
U08-G04	AT3G44750		Encodes a histone deacetylase. Controls the development of adaxial/abaxial leaf polarity. Two lines with RNAi-directed against this gene show reduced Agrobacterium-mediated DNA transformation of the roots.	C2H2 b	0	0
U08-G05	AT2G18350		homeobox protein 24 (HB24)	zf-HD a,b	0	0
U08-G06	AT3G44785		Zinc finger C-x8-C-x5-C-x3-H type family protein	C3H a	0	0
U08-G07	AT5G18300		NAC domain containing protein 88 (NAC088)	NAC a,b	0	0
U08-G08	AT5G43540		C2H2 and C2HC zinc fingers superfamily protein	C2H2 a,b,c	0	0
U08-G09	AT1G07050		CCT motif family protein	Orphans a / C2C2-CO-like b	0	0
U08-G10	AT1G47655		Dof-type zinc finger DNA-binding family protein	C2C2-DOF a,b,c	0	0
U08-G11	AT1G49475		AP2/B3-like transcriptional factor family protein	ABI3-VP1 a,b	0	0
U08-G12	AT1G04445		C2H2-like zinc finger protein	C2H2 b	0	0
U08-H01	AT1G10470		Encodes a two-component response regulator. Acts redundantly with ARR3 in the control of circadian period in a cytokinin-independent manner.	Orphans a	0	0
U08-H02	AT2G31310		LOB domain-containing protein 14 (LBD14)	LOB a / AS2 b	0	0
U08-H03	AT2G40670		response regulator 16	Orphans a	0	0
U08-H04	AT4G17900		PLATZ transcription factor family protein	PLATZ a,b	0	0
U08-H05	AT5G09240		ssDNA-binding transcriptional regulator	Coactivator p15 a	0	0
U08-H06	AT1G03150		Acyl-CoA N-acyltransferases (NAT) superfamily protein	GNAT a	0	0
U08-H07	AT1G03650		Acyl-CoA N-acyltransferases (NAT) superfamily protein	GNAT a	0	0
U08-H08	AT1G24040		Acyl-CoA N-acyltransferases (NAT) superfamily protein	GNAT a	0	0
U08-H09	AT1G26220		Acyl-CoA N-acyltransferases (NAT) superfamily protein	GNAT a	0	0
U08-H10	AT2G32030		Acyl-CoA N-acyltransferases (NAT) superfamily protein	GNAT a	0	0
U08-H11	AT5G11340		Acyl-CoA N-acyltransferases (NAT) superfamily protein	GNAT a	0	0
U08-H12	AT5G15770		Encodes a putative glucose-6-phosphate acetyltransferase that is likely involved in UDP-N-acetylglucosamine biosynthesis. A GFP:GNA1 fusion protein localizes to the endoplasmic reticulum.	GNAT a	0	0
U09-A01	AT3G22560		Acyl-CoA N-acyltransferases (NAT) superfamily protein	GNAT a	0	0
U09-A02	AT1G54760		AGAMOUS-like 85 (AGL85)	ND	0	0
U09-A03	AT5G03500		Mediator complex, subunit Med7	MED7 a	0	0
U09-A04	AT2G30424		In a tandem repeat with AT2g30432 (TCL1) and AT2g30420 (ETC2), it encodes a single-repeat R3 MYB transcription factor that is involved in the negative regulation of trichome formation.	MYB-related a,c	0	0
U09-A05	AT3G17730		NAC domain containing protein 57 (NAC057)	NAC a,b	0	0
U09-A06	AT5G64530		xylem NAC domain 1 (XND1)	NAC a,b	0	0
U09-A07	AT5G19910		MED31	SOH1 a	0	0
U09-A08	AT2G14880		SWIB/MDM2 domain superfamily protein	SWI/SNF-BAF60b a	0	0
U09-A09	AT2G35605		SWIB/MDM2 domain superfamily protein	SWI/SNF-BAF60b a	0	0
U09-A10	AT3G48600		SWIB complex BAF60b domain-containing protein	SWI/SNF-BAF60b a	0	0
U09-A11	AT1G12440		A20/AN1-like zinc finger family protein	zf-AN1 c	0	0
U09-A12	AT3G28917		mini zinc finger 2 (MIF2)	zf-HD a,b	0	0
U09-B01	AT1G74950		TIFY10B	ZIM b,c	0	0
U09-B02	AT1G26945		Encodes a basic helix-loop-helix (bHLH) protein involved in blue/far-red light signaling. Physically interacts with HFR1 and negatively regulates its activity.	ND	0	0
U09-B03	AT1G51200		A20/AN1-like zinc finger family protein	zf-AN1 c	0	0
U09-B04	AT1G60240		NAC (No Apical Meristem) domain transcriptional regulator superfamily protein	ND	0	0
U09-B05	AT1G32540		Encodes a protein with 3 plant-specific zinc finger domains that acts as a positive regulator of cell death.	zf-LSD1 c	0	0
U09-B06	AT3G14700		SART-1 family	SART-1 c	0	0
U09-B07	AT3G28857		Encodes a atypical member of the bHLH (basic helix-loop-helix) family transcriptional factors.	HLH c	0	0
U09-B08	AT3G46580		Protein containing a putative methyl-CpG-binding domain.Has sequence similarity to human MBD proteins.	MBD c	0	0
U09-B09	AT4G19630		winged-helix DNA-binding transcription factor family protein	ND	0	0
U09-B10	AT4G20380		LSD1 monitors a superoxide-dependent signal and negatively regulates a plant cell death pathway. contains zinc-finger motifs. LSD1 negatively regulates a basal defense pathway that can act upstream or independently of both NIM1/NPR1 function and SA accumulation following avirulent or virulent pathogen challenge	zf-LSD1 c	0	0
U09-B11	AT4G22745		Protein containing methyl-CpG-binding domain.	MBD c	0	0
U09-B12	AT4G22820		A20/AN1-like zinc finger family protein	zf-AN1 c	0	0
U09-C01	AT4G00416		Protein containing methyl-CpG-binding domain.Has sequence similarity to human MBD proteins.	ND	0	0
U09-C02	AT4G12040		A20/AN1-like zinc finger family protein	zf-AN1 c	0	0
U09-C03	AT5G18037		NAC (No Apical Meristem) domain transcriptional regulator superfamily protein	ND	0	0
U09-C04	AT5G27810		MADS-box transcription factor family protein	ND	0	0
U09-C05	AT5G27944		MADS-box transcription factor family protein	MADS a / SRF-TF c	0	0
U09-C06	AT5G59800		Protein containing methyl-CpG-binding domain.Has sequence similarity to human MBD proteins. Interacts with arginine methyltransferase 11. (AtPRMT11	ND	0	0
U09-C07	AT2G44745		WRKY family transcription factor	WRKY a,b,c	0	0
U09-C08	AT5G52830		Encodes a WRKY transcription factor WRKY27. Mutation in Arabidopsis WRKY27 results in delayed symptom development in response to the bacterial wilt pathogen Ralstonia solanacearum.	WRKY a,b,c	0	0
U09-C09	AT4G04450		member of WRKY Transcription Factor	WRKY a,b,c	0	0
U09-C10	AT2G37260		Encodes a protein similar to WRKY transcription factors that is expressed in the seed integument and endosperm. Mutants are defective in proanthocyanidin synthesis and seed mucilate deposition. Seeds are yellow colored. Seed size is also affected	WRKY a,b,c	0	0
U09-C11	AT1G21970		Transcriptional activator of genes required for both embryo maturation and cellular differentiation. Sequence is similar to HAP3 subunit of the CCAAT-box binding factor. HAP3 subunit is divided into three domains: an amino-terminal A domain, a central B domain, and a carboxyl-terminal C domain. LEC1 shared high similarity with other HAP3 homologs only in central, B domain. LEC1 is required for th…	CCAAT a / CCAAT-HAP3 b	0	0
U09-C12	AT1G48150		MADS-box transcription factor family protein	MADS a,b	0	0
U09-D01	AT1G65300		Encodes PHERES2, a homolog of PHERES1. PHERES1 and PHERES2 are both target genes of the FIS Polycomb group complex but only PHERES1 is regulated by genomic imprinting, which is likely caused by the presence of repeat sequences in the proximity of the PHERES1 locus.	MADS a,b	0	0
U09-D02	AT2G14210		MADS box gene, transcription factor	MADS a,b	0	0
U09-D03	AT1G28450		AGAMOUS-like 58 (AGL58)	MADS a,b	0	0
U09-D04	AT5G48670		AGL80 is a member of the MADS box family of genes. AGL80 functions as a transcription factor within the central cell gene regulatory network and controls the expression of downstream genes required for central cell development and function.	MADS a,b	0	0
U09-D05	AT1G22590		AGAMOUS-like 87 (AGL87)	MADS a,b	0	0
U09-D06	AT3G45170		Encodes a member of the GATA factor family of zinc finger transcription factors.	C2C2-GATA a,b	0	0
U09-D07	AT4G24470	2	ZIM is a putative transcription factor containing an atypical GATA-type zinc-finger motif.	C2C2-GATA a / ZIM b / CCT c	1	1
U09-D08	AT2G18380	2	Encodes a member of the GATA factor family of zinc finger transcription factors.	C2C2-GATA a,b	1	1
U09-D09	AT1G80730		Encodes a zinc finger protein and is expressed at high levels in the shoot apex, including the apical meristem, developing leaves and the developing vascular system. expression induced three days post germination. T-DNA insertion mutant has a dominant phenotype in leaf initiation.	C2H2 a,b,c	0	0
U09-D10	AT3G23130		Flower-specific gene controlling the boundary of the stamen and carpel whorls. Similar to zinc finger transcription factors.	C2H2 a,b,c	0	0
U09-D11	AT1G02030		C2H2-like zinc finger protein	C2H2 a,b,c	0	0
U09-D12	AT4G25490		Transcriptional activator that binds to the DRE/CRT regulatory element and induces COR (cold-regulated) gene expression increasing plant freezing tolerance. It encodes a member of the DREB subfamily A-1 of ERF/AP2 transcription factor family (CBF1). The protein contains one AP2 domain. There are six members in this subfamily, including CBF1, CBF2, and CBF3. This gene is involved in response to lo…	AP2-EREBP a,b,c	0	0
U09-E01	AT1G03970		encodes a basic leucine zipper G-box binding factor that can bind to G-box motifs only as heterodimers with GBF2 or GBF3. A single amino acid change can confer G-box binding as homodimers.	bZIP a,b,c	0	0
U09-E02	AT3G02150		a chloroplast trans-acting factor of the psbD light-responsive promoter.TCP gene involved in heterochronic control of leaf differentiation.	TCP a,b,c	0	0
U09-E03	AT5G42820		U2 auxiliary factor small subunit. The atU2AF35b protein and its homolog, atU2AF35a, contain most of the conserved domains of hsU2AF35, including the psiRRM, one RS domain, two zinc fingers, and the two regions for interacting with U2AF large subunit. Both proteins lack the stretch of glycines present in human U2AF35. The sequences are overall 83% identical, and each Arabidopsis homolog shows app…	C3H a,b	0	0
U09-E04	AT1G17380		jasmonate-zim-domain protein 5 (JAZ5)	ZIM b,c	0	0
U09-E05	AT3G21175		member of a novel family of plant-specific GATA-type transcription factors.	C2C2-GATA a / ZIM b / CCT c	0	0
U09-E06	AT4G36730		member of a gene family encoding basic leucine zipper proteins (GBFs) which bind the G-box	bZIP a,b	0	0
U09-E07	AT1G24610		Rubisco methyltransferase family protein	SET a / PcG b	0	0
U09-E08	AT5G60910		MADS box gene negatively regulated by APETALA1	MADS a,b	0	0
U09-E09	AT5G61430		NAC domain containing protein 100 (NAC100)	NAC a,b	0	0
U09-E10	AT2G19520		Controls flowering.	ND	0	0
U09-E11	AT4G23860		PHD finger protein-related	PHD b	0	0
U09-E12	AT1G70700		JAZ9 is a protein presumed to be involved in jasmonate signaling. JAZ9 transcript levels rise in response to a jasmonate stimulus. JAZ9 can interact with the COI1 F-box subunit of an SCF E3 ubiquitin ligase in a yeast-two-hybrid assay only in the presence of jasmonate-isoleucine (JA-ILE) or coronatine. The Jas domain appears to be important for JAZ9-COI1 interactions in the presence of coronatine…	ZIM b,c	0	0
U09-F01	AT1G64860		Subunit of chloroplast RNA polymerase, confers the ability to recognize promoter sequences on the core enzyme	SIGMA70-like a	0	0
U09-F02	AT4G01120		bZIP (basic leucine zipper) transcription factor that binds to the G-box regulatory element found in many plant promoters. GBF2 nuclear localization is increased by blue light	bZIP a,b	0	0
U09-F03	AT4G36860		LIM domain-containing protein	LIM b	0	0
U09-F04	AT1G07360		Encodes MAC5A, a component of the MOS4-associated complex (MAC) that contributes to snc1- mediated autoimmunity. MAC is a highly conserved nuclear protein complex associated with the spliceosome. Homologues include AT1G07360 (MAC5A), AT2G29580 (MAC5B) and AT5G07060 (MAC5C).	C3H a	0	0
U09-F05	AT3G48100		Encodes a transcription repressor that mediates a negative feedback loop in cytokinin signalling. ARR5 expression is upregulated by Class I KNOX genes. Arr5 protein is stabilized by cytokinin in a two-component phosphorelay.	Orphans a	0	0
U09-F06	AT3G46590		Encodes a protein that specifically binds plant telomeric DNA (TTTAGGG)n repeats. Involved in bending DNA. Expressed throughout the plant with highest levels in flowers.	MYB-related d	0	0
U09-F07	AT2G45650		Sequence suggests this encodes a MADS-box transcription factor. Negatively regulates the FLC/MAF clade genes and positively regulates FT in Arabidopsis.	MADS a,b	0	0
U09-F08	AT5G27580		AGAMOUS-like 89 (AGL89)	MADS a,b	0	0
U09-F09	AT5G59990		CCT motif family protein	Orphans a / C2C2-CO-like b	0	0
U09-F10	AT1G63170		Zinc finger, C3HC4 type (RING finger) family protein	ND	0	0
U09-F11	AT2G46160		RING/U-box superfamily protein	ND	0	0
U09-F12	AT2G32600		hydroxyproline-rich glycoprotein family protein	C2H2 d	0	0
U09-G01	AT3G18010		Encodes a WUSCHEL-related homeobox gene family member with 65 amino acids in its homeodomain. Proteins in this family contain a sequence of eight residues (TLPLFPMH) downstream of the homeodomain called the WUS box. Its mRNA is expressed in the initiating vascular primordium of the cotyledons during heart and torpedo stages.	HB a,b,c	0	0
U09-G02	AT1G66380		Encodes a member of the MYB family of transcription factors. Involved in regulation of anthocyanin biosynthesis. Affects the expression of enzymes involved in later steps of anthocyanin biosynthesis	MYB a,b	0	0
U09-G03	AT5G65510		AINTEGUMENTA-like 7 (AIL7)	AP2-EREBP a,b,c	0	0
U09-G04	AT2G28810		Dof-type zinc finger DNA-binding family protein	C2C2-DOF a,b,c	0	0
U09-G05	AT3G10760		Homeodomain-like superfamily protein	G2-like a,b	0	0
U09-G06	AT1G69580		Homeodomain-like superfamily protein	G2-like a,b	0	0
U09-G07	AT2G18550		Encodes a homeodomain leucine zipper class I (HD-Zip I) protein.	HB a,b,c	0	0
U09-G08	AT5G19790		encodes a member of the ERF (ethylene response factor) subfamily B-6 of ERF/AP2 transcription factor family (RAP2.11). The protein contains one AP2 domain. There are 12 members in this subfamily including RAP2.11.	AP2-EREBP a,b,c	0	0
U09-G09	AT1G66390		production of anthocyanin pigment 2 protein (PAP2)	MYB a,b	0	0
U09-G10	AT4G23800		Encodes a protein containing three copies of the HMG (high mobility group)-box domain. The two Arabidopsis 3xHMG-box proteins are: AT4G11080 (3xHMG-box1) and AT4G23800 (3xHMG-box2). Interacts with mitotic and meiotic chromosomes.	HMG a,b	0	0
U09-G11	AT3G20810		JMJD5 encodes a protein which contains a jumonji-C (jmjC) domain. The jumonji-C is frequently found in proteins with histone demethylase activity. jmjd5 mutant plants have a short-period circadian phenotype.	JUMONJI d	0	0
U09-G12	AT1G09540		Encodes putative transcription factor. Mutants lack of mucilage extrusion from the seeds during imbibition. Reduced quantities of mucilage are deposited during the development of the seed coat epidermis in myb61 mutants. Expressed in guard cells,loss of function mutations show an increase in stomatal pore opening suggesting a role in ABA independent regulation of stomatal pore size.	MYB a,b	0	0
U09-H01	AT5G52260		Member of the R2R3 factor gene family.	MYB a,b	0	0
U09-H02	AT2G13960		Homeodomain-like superfamily protein	MYB-related a,b	0	0
U09-H03	AT3G25990		Homeodomain-like superfamily protein	TRIHELIX a,b	0	0
U09-H04	AT5G47660		Homeodomain-like superfamily protein	TRIHELIX a,b	0	0
U09-H05	AT5G37800		RHD SIX-LIKE 1 (RSL1)	bHLH a,b	0	0
U09-H06	AT5G61270		Basic helix-loop-helix (bHLH) phytochrome interacting factor. Interacts specifically with the far-red light?absorbing Pfr form of phyB through a conserved domain called the active phyB binding motif. Upon light exposure, PIF7 rapidly migrates to intranuclear speckles, where it colocalizes with phyB. Role as negative regulator of phyB-mediated seedling deetiolation.	bHLH a,b	0	0
U09-H07	AT2G41690		member of Heat Stress Transcription Factor (Hsf) family	HSF a,b,c	0	0
U09-H08	AT1G01250		encodes a member of the DREB subfamily A-4 of ERF/AP2 transcription factor family. The protein contains one AP2 domain. There are 17 members in this subfamily including TINY.	AP2-EREBP a,b,c	0	0
U09-H09	AT1G63030		encodes a member of the DREB subfamily A-1 of ERF/AP2 transcription factor family (DDF2). The protein contains one AP2 domain. There are six members in this subfamily, including CBF1, CBF2, and CBF3. Overexpression of this gene results in the reduction of gibberellic acid biosynthesis. This gene is expressed in all tissues examined, but most abundantly expressed in rosette leaves and stems. Overe…	AP2-EREBP a,b,c	0	0
U09-H10	AT3G25730		ethylene response DNA binding factor 3 (EDF3)	AP2-EREBP a,b	0	0
U09-H11	AT5G18560		Encodes PUCHI, a member of the ERF (ethylene response factor) subfamily B-1 of ERF/AP2 transcription factor family. The protein contains one AP2 domain. There are 15 members in this subfamily including ATERF-3, ATERF-4, ATERF-7, and leafy petiole. PUCHI is required for morphogenesis in the early lateral root primordium of Arabidopsis. Expressed in early floral meristem (stage 1 to 2). Required fo…	AP2-EREBP a,b,c	0	0
U09-H12	AT2G20100		basic helix-loop-helix (bHLH) DNA-binding superfamily protein	ND	0	0
U10-A01	AT3G50890		homeobox protein 28 (HB28)	zf-HD a,b	0	0
U10-A02	AT5G23420		Encodes HMGB6, a protein belonging to the subgroup of HMGB (high mobility group B) proteins. Localized in the nucleus. Binds to supercoiled DNA in vitro. HMGB6 is phosphorylated by protein kinase CK2alpha within its acidic C-terminal domain.	HMG a,b	0	0
U10-A03	AT2G40350		encodes a member of the DREB subfamily A-2 of ERF/AP2 transcription factor family. The protein contains one AP2 domain. There are eight members in this subfamily including DREB2A AND DREB2B that are involved in response to drought.	AP2-EREBP a,b,c	0	0
U10-A04	AT4G21080		Dof-type zinc finger domain-containing protein	C2C2-DOF a,b,c	0	0
U10-A05	AT3G05800		AtBS1(activation-tagged BRI1 suppressor 1)-interacting factor 1 (AIF1)	bHLH d	0	0
U10-A06	AT3G17100		sequence-specific DNA binding transcription factors	bHLH d	0	0
U10-A07	AT3G12130		KH domain-containing protein / zinc finger (CCCH type) family protein	C3H a,b	0	0
U10-A08	AT1G76510		ARID/BRIGHT DNA-binding domain-containing protein	ARID a,b	0	0
U10-A09	AT5G57420		Belongs to auxin inducible gene family.	AUX-IAA b	0	0
U10-A10	AT1G11490		zinc finger (C2H2 type) family protein	C2H2 b	0	0
U10-A11	AT1G68360		C2H2 and C2HC zinc fingers superfamily protein	C2H2 b	0	0
U10-A12	AT2G28710		C2H2-type zinc finger family protein	C2H2 a,b,c	0	0
U10-B01	AT3G09290		encodes activation factor TAC1 which mediates telomerase activity	C2H2 b	0	0
U10-B02	AT3G49930		C2H2 and C2HC zinc fingers superfamily protein	C2H2 a,b	0	0
U10-B03	AT1G64000		member of WRKY Transcription Factor	WRKY a,b,c	0	0
U10-B04	AT1G66550		member of WRKY Transcription Factor	WRKY a,b,c	0	0
U10-B05	AT3G58710		member of WRKY Transcription Factor	WRKY a,b,c	0	0
U10-B06	AT4G23810		member of WRKY Transcription Factor	WRKY a,b,c	0	0
U10-B07	AT5G01900		member of WRKY Transcription Factor	WRKY a,b,c	0	0
U10-B08	AT2G22770		regulates the development of ER bodies. also involves in response to the endophytic fungus Piriformospora indica.	bHLH a,b	0	0
U10-B09	AT1G14685		Encodes a member of the BASIC PENTACYSTEINE (BPC) proteins. BPC proteins are plant-specific transcription factors present throughout land plants. BPC transcription factor family is integral for a wide range of processes that support normal growth and development.	BBR-BPC a,b	0	0
U10-B10	AT1G29950		basic helix-loop-helix (bHLH) DNA-binding superfamily protein	ND	0	0
U10-B11	AT3G22100		basic helix-loop-helix (bHLH) DNA-binding superfamily protein	bHLH a	0	0
U10-B12	AT4G29100		basic helix-loop-helix (bHLH) DNA-binding superfamily protein	ND	0	0
U10-C01	AT1G03350		BSD domain-containing protein	BSD a	0	0
U10-C02	AT1G10720		BSD domain-containing protein	BSD a	0	0
U10-C03	AT2G23320		Encodes WRKY DNA-binding protein 15 (WRKY15).	WRKY a,b,c	0	0
U10-C04	AT3G58680		One of three genes in A. thaliana encoding multiprotein bridging factor 1, a highly conserved transcriptional coactivator. May serve as a bridging factor between a bZIP factor and TBP. Its expression is developmentally regulated.	MBF1 a,b	0	0
U10-C05	AT2G47900		Member of TLP family	TUB a,c	0	0
U10-C06	AT5G18090		AP2/B3-like transcriptional factor family protein	ABI3-VP1 a,b	0	0
U10-C07	AT1G64620		Dof-type zinc finger DNA-binding family protein	C2C2-DOF a,b,c	0	0
U10-C08	AT4G12240		zinc finger (C2H2 type) family protein	C2H2 a,b,c	0	0
U10-C09	AT1G75080		Encodes a positive regulator of the brassinosteroid (BR) signalling pathway that mediates both downstream BR responses and negative feedback regulation of BR biosynthesis. There is evidence for phosphorylation-dependent nucleocytoplasmic shuttling of BZR1. GSK3-like kinases (including BIN2), 14-3-3 proteins, and the phosphatase BSU1 seem to participate in this process. Phosphorylation also appear…	BES1 a,b	0	0
U10-C10	AT1G53910		Encodes a member of the ERF (ethylene response factor) subfamily B-2 of ERF/AP2 transcription factor family (RAP2.12). The protein contains one AP2 domain. There are 5 members in this subfamily including RAP2.2 AND RAP2.12. Involved in oxygen sensing.	AP2-EREBP a,b,c	0	0
U10-C11	AT1G15720		Arabidopsis thaliana myb family transcription factor (At1g15720)	MYB-related a,b	0	0
U10-C12	AT1G79430		Encodes gene product that is required for several aspects of phloem development in the root: (1) the specific divisions organizing the phloem pole, (2) sieve element differentiation and (3) the expression of a companion-specific gene. Mutant has a defect in the organization of phloem poles in the root. apl seedlings have a short, determinate root with only occasional lateral branches.	G2-like a,b	0	0
U10-D01	AT3G60580		C2H2-like zinc finger protein	C2H2 a,b,c	0	0
U10-D02	AT5G25475		AP2/B3-like transcriptional factor family protein	ABI3-VP1 b / B3 c	0	0
U10-D03	AT1G78600		light-regulated zinc finger protein 1 (LZF1)	Orphans a	0	0
U10-D04	AT2G24570		member of WRKY Transcription Factor	WRKY a,b,c	0	0
U10-D05	AT4G38170		FAR1-related sequence 9 (FRS9)	ND	0	0
U10-D06	AT2G46680		encodes a putative transcription factor that contains a homeodomain closely linked to a leucine zipper motif. Transcript is detected in all tissues examined. Is transcriptionally regulated in an ABA-dependent manner and may act in a signal transduction pathway which mediates a drought response.	HB a,b,c	0	0
U10-D07	AT1G18400		BR enhanced expression 1 (BEE1)	bHLH a,b	0	0
U10-D08	AT3G21270		Encodes Dof zinc finger protein adof2.	C2C2-DOF a,b,c	0	0
U10-D09	AT5G60120		target of early activation tagged (EAT) 2 (TOE2)	AP2-EREBP a,b,c	0	0
U10-D10	AT3G15210		Encodes a member of the ERF (ethylene response factor) subfamily B-1 of ERF/AP2 transcription factor family (ATERF-4). The protein contains one AP2 domain. Acts as a negative regulator of JA-responsive defense gene expression and resistance to the necrotrophic fungal pathogen Fusarium oxysporum and antagonizes JA inhibition of root elongation.	AP2-EREBP a,b,c	0	0
U10-D11	AT1G54060		Member of the trihelix DNA binding protein family. Nuclear localized. Involved in repressing seed maturation genes during seed germination and seedling development.	TRIHELIX a,b	0	0
U10-D12	AT1G77450		NAC domain containing protein 32 (NAC032)	NAC a,b	0	0
U10-E01	AT2G22200		encodes a member of the DREB subfamily A-6 of ERF/AP2 transcription factor family. The protein contains one AP2 domain. There are 8 members in this subfamily including RAP2.4.	AP2-EREBP a,b,c	0	0
U10-E02	AT3G04730		early auxin-induced (IAA16)	AUX-IAA a,b	0	0
U10-E03	AT1G73870		B-box type zinc finger protein with CCT domain	C2C2-CO-like a,b	0	0
U10-E04	AT5G06550		CONTAINS InterPro DOMAIN/s: Transcription factor jumonji/aspartyl beta-hydroxylase (InterPro:IPR003347), F-box domain, Skp2-like (InterPro:IPR022364), Transcription factor jumonji (InterPro:IPR013129)	JUMONJI a,b	0	0
U10-E05	AT5G39660		Dof-type zinc finger domain-containing protein, identical to H-protein promoter binding factor-2a GI:3386546 from (Arabidopsis thaliana). Interacts with LKP2 and FKF1, but its overexpression does not change flowering time under short or long day conditions.	C2C2-DOF a,b,c	0	0
U10-E06	AT1G77640		encodes a member of the DREB subfamily A-5 of ERF/AP2 transcription factor family. The protein contains one AP2 domain. There are 15 members in this subfamily including RAP2.1, RAP2.9 and RAP2.10.	AP2-EREBP a,b,c	0	0
U10-E07	AT1G34190		NAC domain containing protein 17 (NAC017)	NAC a,b	0	0
U10-E08	AT2G26580		YABBY5 (YAB5)	C2C2-YABBY a,b,c	0	0
U10-E09	AT4G33880		RSL2 was expressed concurrently with RSL4 and its expression was controlled by RHD6 and RSL1. Required for root-hair growth.	bHLH a,b	0	0
U10-E10	AT1G04100		Auxin induced gene, IAA10 (IAA10).	AUX-IAA a,b	0	0
U10-E11	AT2G41370		Encodes BOP2, a cytoplasmic and nuclear-localized NPR1 like protein with BTB/POZ domain and ankyrin repeats. Interacts with BOP1 and appears to be genetically redundant with BOP1.bop1/bop2 double mutants have longer leaves, often with leaflets on the petiole, asymmetric flowers with extra organs and no nectaries. Also defective in floral organ abscission. BOP1/2 promotes floral meristem fate and …	TRAF a	0	0
U10-E12	AT5G05790		Duplicated homeodomain-like superfamily protein	MYB a,b	0	0
U10-F01	AT1G30135		jasmonate-zim-domain protein 8 (JAZ8)	ZIM b,c	0	0
U10-F02	AT1G48040		Protein phosphatase 2C family protein	DBP a	0	0
U10-F03	AT2G38090		Duplicated homeodomain-like superfamily protein	MYB a,b	0	0
U10-F04	AT3G42860		zinc knuckle (CCHC-type) family protein	zf-GRF c	0	0
U10-F05	AT2G18850		SET domain-containing protein	SET a / PcG b	0	0
U10-F06	AT1G21910		encodes a member of the DREB subfamily A-5 of ERF/AP2 transcription factor family. The protein contains one AP2 domain. There are 15 members in this subfamily including RAP2.1, RAP2.9 and RAP2.10.	AP2-EREBP a,b,c	0	0
U10-F07	AT1G71930		Encodes a NAC-domain transcription factor with transcriptional activation activity that is involved in xylem formation. Induces transdifferentiation of various cells into protoxylem vessel elements. Located in the nucleus. Expression induced in the presence of auxin, cytokinin and brassinosteroids.	NAC a,b	0	0
U10-F08	AT2G40340		Encodes a member of the DREB subfamily A-2 of ERF/AP2 transcription factor family. The protein contains one AP2 domain. There are eight members in this subfamily including DREB2A AND DREB2B that are involved in response to drought.	AP2-EREBP a,b,c	0	0
U10-F09	AT1G68130		Encodes the longer of two splice variants of a transcription factor involved in regulating starch metabolims in response to cold.	C2H2 a,b,c	0	0
U10-F10	AT5G41920		GRAS family transcription factor	GRAS a,b	0	0
U10-F11	AT5G47220		Encodes a member of the ERF (ethylene response factor) subfamily B-3 of ERF/AP2 transcription factor family (ATERF-2). The protein contains one AP2 domain. Functions as activator of GCC box?dependent transcription. Positive regulator of JA-responsive defense genes and resistance to F. oxysporum and enhances JA inhibition of root elongation.	AP2-EREBP a,b,c	0	0
U10-F12	AT5G42520		Encodes a member of the BASIC PENTACYSTEINE (BPC) proteins. BPC proteins are plant-specific transcription factors present throughout land plants. BPC transcription factor family is integral for a wide range of processes that support normal growth and development.	BBR-BPC a,b	0	0
U10-G01	AT1G79700		Integrase-type DNA-binding superfamily protein	AP2-EREBP a,b,c	0	0
U10-G02	AT1G51070		basic Helix-Loop-Helix 115 (bHLH115)	bHLH a,b	0	0
U10-G03	AT5G63160		BTB and TAZ domain protein. Short-lived nuclear-cytoplasmic protein targeted for degradation by the 26S proteosome pathway. Acts redundantly with BT2 and BT3 during female gametophyte development.	TRAF a / TAZ b	0	0
U10-G04	AT4G27240		zinc finger (C2H2 type) family protein	C2H2 b	0	0
U10-G05	AT5G18240		Encodes MYR1 (MYR1).	G2-like a,b	0	0
U10-G06	AT5G02840		CCA1 and LHY colocalize in the nucleus and form heterodimers in vivo. CCA1 and LHY function synergistically in regulating circadian rhythms of Arabidopsis.	MYB-related a,b	0	0
U10-G07	AT4G13640		unfertilized embryo sac 16 (UNE16)	G2-like a,b	0	0
U10-G08	AT2G01760		member of Response Regulator: B- Type	ARR-B a,b	0	0
U10-G09	AT1G19490		Basic-leucine zipper (bZIP) transcription factor family protein	bZIP a,b,c	0	0
U10-G10	AT4G34680		Encodes a member of the GATA factor family of zinc finger transcription factors.	C2C2-GATA a,b	0	0
U10-G11	AT4G35040		Basic-region leucine zipper (bZIP19) transcription factor involved in the adaptation to zinc deficiency. Binds ZDRE motifs.	bZIP a,b,c	0	0
U10-G12	AT2G01060		myb-like HTH transcriptional regulator family protein	G2-like a,b	0	0
U10-H01	AT2G16720		Encodes a member of MYB3R- and R2R3- type MYB- encoding genes	MYB a,b	0	0
U10-H02	AT5G25220		A member of class II knotted1-like homeobox gene family (together with KNAT4 and KNAT5). Expressed in: hypocotyl-root boundary, anther-filament junction in flowers, ovule-funiculus and peduncle-silique boundaries, petioles and root. Light-regulated expression with differential response to red/far-red light. KNAT3 promoter activity showed cell-type specific pattern along longitudinal root axis, re…	HB a / KNOX2 c	0	0
U10-H03	AT5G51190		encodes a member of the ERF (ethylene response factor) subfamily B-3 of ERF/AP2 transcription factor family. The protein contains one AP2 domain. There are 18 members in this subfamily including ATERF-1, ATERF-2, AND ATERF-5.	AP2-EREBP a,b,c	0	0
U10-H04	AT3G42790		Encodes a member of the Alfin1-like family of nuclear-localized PHD (plant homeodomain) domain containing proteins. All AL proteins except AL3 bind to di- or trimethylated histone H3 (H3K4me3/2). Members of this family include: AT5G05610 (AL1), AT3G11200 (AL2), AT3G42790 (AL3), AT5G26210 (AL4), AT5G20510 (AL5), AT2G02470 (AL6), AT1G14510 (AL7).	ALFIN-like a,b	0	0
U10-H05	AT1G60380		NAC (No Apical Meristem) domain transcriptional regulator superfamily protein	NAC b	0	0
U10-H06	AT3G06220		AP2/B3-like transcriptional factor family protein	ABI3-VP1 a,b	0	0
U10-H07	AT4G00390		DNA-binding storekeeper protein-related transcriptional regulator	GeBP a,b	0	0
U10-H08	AT5G64340		Encodes a bHLH(basic helix-loop-helix)-type transcription factor SAC51 [suppressor of acaulis 51]. Upregulation of SAC51 reverses the dwarf phenotype caused by a loss-of-function mutation in ACL5 (Arabidopsis thaliana ACAULIS 5) gene, suggesting that activation of SAC51 may lead to the expression of a subset of genes required for stem elongation.	bHLH d	0	0
U10-H09	AT1G43770		RING/FYVE/PHD zinc finger superfamily protein	PHD a,b	0	0
U10-H10	AT1G70000		myb-like transcription factor family protein	MYB-related a,b	0	0
U10-H11	AT4G00250		DNA-binding storekeeper protein-related transcriptional regulator	GeBP a,b	0	0
U10-H12	AT4G24660		homeobox protein 22 (HB22)	zf-HD a,b	0	0
U11-A01	AT5G43250		nuclear factor Y, subunit C13 (NF-YC13)	CCAAT a / CCAAT-HAP5 b	0	0
U11-A02	AT5G03720		Member of Heat Stress Transcription Factor (Hsf) family. Expression is regulated by DREB2A and in turn HSFA3 regulates the expression of hsps Hsp18.1-CI and Hsp26.5-MII35S. Involved in establishing thermotolerence.	HSF a,b,c	0	0
U11-A03	AT5G09330	2	NAC domain containing protein 82 (NAC082)	NAC a,b	1	1
U11-A04	AT5G15150		homeobox-containing gene with an unusual feature: a leucine zipper motif adjacent to the carboxyl-terminal of the homeodomain structure. This gene is expressed primarily in the cortex of the root and the stem.	HB a,b,c	0	0
U11-A05	AT1G01030		NGATHA3 (NGA3)	ABI3-VP1 a,b	0	0
U11-A06	AT1G02065	2	Encodes an SBP-box gene, a member of the SPL gene family. Mutants are affected in micro- and megasporogenesis, trichome formation on sepals, and stamen filament elongation.	SBP a,b,c	1	1
U11-A07	AT1G05690		BTB and TAZ domain protein. Acts redunantly with BT1 and BT2 during female gametophyte development. Acts with BT2 during male gametophyte development.	TRAF a / TAZ b	0	0
U11-A08	AT1G68510		LOB domain-containing protein 42 (LBD42)	LOB a / AS2 b	0	0
U11-A09	AT2G24700		Transcriptional factor B3 family protein	ABI3-VP1 a,b	0	0
U11-A10	AT2G36400		Growth regulating factor encoding transcription activator. One of the nine members of a GRF gene family, containing nuclear targeting domain. Mutants result in smaller leaves indicating the role of the gene in leaf development. Expressed in root, shoot and flower.	GRF a,b	0	0
U11-A11	AT3G04380		Encodes SUVR4, a nucleolar histone methyltransferase with preference for monomethylated H3K9. One of the four closely related Arabidopsis SUVR proteins that belong to the SU(VAR)3-9 subgroup of SET-domain proteins. Proteins containing the evolutionarily conserved SET domain are involved in regulation of eukaryotic gene expression and chromatin structure through their histone lysine methyltransfer…	SET a / PcG b	0	0
U11-A12	AT3G07220		SMAD/FHA domain-containing protein	FHA a,b	0	0
U11-B01	AT3G09735		S1FA-like DNA-binding protein	S1Fa-like a,b	0	0
U11-B02	AT3G50870	2	Encodes a GATA transcriptional regulator required to position the proembryo boundary in the early embryo. Regulates shoot apical meristem and flower development.	C2C2-GATA a,b	1	1
U11-B03	AT3G51470		Protein phosphatase 2C family protein	DBP a	0	0
U11-B04	AT3G59470		Far-red impaired responsive (FAR1) family protein	FAR1 a	0	0
U11-B05	AT3G54610		Encodes a histone acetyltransferase that is plays a role in the determination of the embryonic root-shoot axis. It is also required to regulate the floral meristem activity by modulating the extent of expression of WUS and AG. In other eukaryotes, this protein is recruited to specific promoters by DNA binding transcription factors and is thought to promote transcription by acetylating the N-termi…	GNAT a	0	0
U11-B06	AT4G19985		Acyl-CoA N-acyltransferases (NAT) superfamily protein	GNAT a	0	0
U11-B07	AT3G18870		Mitochondrial transcription termination factor family protein	mTERF a	0	0
U11-B08	AT2G03050		A locus involved in embryogenesis. Mutations in this locus result in embryo lethality.	mTERF a	0	0
U11-B09	AT5G23930		Mitochondrial transcription termination factor family protein	mTERF a	0	0
U11-B10	AT5G07900		Mitochondrial transcription termination factor family protein	mTERF a	0	0
U11-B11	AT5G08790		induced by wounding, belongs to a large family of putative transcriptional activators with NAC domain.	NAC a,b	0	0
U11-B12	AT2G18500		ovate family protein 7 (OFP7)	OFP a	0	0
U11-C01	AT3G20800		Cell differentiation, Rcd1-like protein	RCD1-like a	0	0
U11-C02	AT1G80400		RING/U-box superfamily protein	ND	0	0
U11-C03	AT4G22360		SWIB complex BAF60b domain-containing protein	SWI/SNF-BAF60b a	0	0
U11-C04	AT4G34290		SWIB/MDM2 domain superfamily protein	SWI/SNF-BAF60b a	0	0
U11-C05	AT3G01890		SWIB/MDM2 domain superfamily protein	SWI/SNF-BAF60b a	0	0
U11-C06	AT2G40450		BTB/POZ domain-containing protein	TRAF a	0	0
U11-C07	AT1G01640		Putative role in flower development. Comparison of SALK_011721C to Columbia wild type resulted in a trend toward earlier flowering in the mutant (P=0.1) (Stapleton and Woodruff 2009, personal communication).	TRAF a	0	0
U11-C08	AT4G08455		BTB/POZ domain-containing protein	TRAF a	0	0
U11-C09	AT3G61600		POZ/BTB containing-protein AtPOB1. Involvement in protein ubiquitylation is predicted based on physical interaction with CULLIN 3 proteins.	TRAF a	0	0
U11-C10	AT1G22310		Protein containing methyl-CpG-binding domain.Has sequence similarity to human MBD proteins.	ND	0	0
U11-C11	AT1G24250		Paired amphipathic helix (PAH2) superfamily protein	Orphans a	0	0
U11-C12	AT2G27580		A20/AN1-like zinc finger family protein	zf-AN1 c	0	0
U11-D01	AT3G15790		Protein containing methyl-CpG-binding domain.Has sequence similarity to human MBD proteins.	ND	0	0
U11-D02	AT4G21610		Contains the same novel zinc finger motif with LSD1, a negative regulator of cell death and defense response. Due to differential splicing, it encodes two different proteins, one of which contains an additional, putative DNA binding motif. Northern analysis demonstrated that LOL2 transcripts containing the additional DNA binding motif are predominantly upregulated after treatment with both virule…	zf-LSD1 c	0	0
U11-D03	AT4G25380		stress-associated protein 10 (SAP10)	zf-AN1 c	0	0
U11-D04	AT3G19580		Encodes zinc finger protein. mRNA levels are upregulated in response to ABA, high salt, and mild dessication. The protein is localized to the nucleus and acts as a transcriptional repressor.	C2H2 a,b	0	0
U11-D05	AT5G60100		Encodes pseudo-response regulator 3 (APRR3/PRR3). PRR3 transcript levels vary in a circadian pattern with peak expression at dusk under long and short day conditions. PRR3 affects the period of the circadian clock and seedlings with reduced levels of PRR3 have shorter periods, based on transcriptional assays of clock-regulated genes. PRR3 is expressed in the vasculature of cotyledons and leaves w…	Pseudo ARR-B a / C2C2-CO-like b	0	0
U11-D06	AT1G06170		basic helix-loop-helix (bHLH) DNA-binding superfamily protein	bHLH a,b	0	0
U11-D07	AT2G32905		Domain of unknown function (DUF313)	REM(B3) d	0	0
U11-D08	AT3G05760		C2H2 and C2HC zinc fingers superfamily protein	C2H2 d	0	0
U11-D09	AT3G61850		Zinc finger transcription factor of the Dof family involved in the control of seed germination.	C2C2-DOF a,b,c	0	0
U11-D10	AT1G55760		BTB/POZ domain-containing protein	TRAF a	0	0
U11-D11	AT2G22800		Encodes homeobox protein HAT9.	HB a,b	0	0
U11-D12	AT4G01550		Encodes a plasma-membrane bound NAC transcription factor, whose controlled proteolytic activation allows it to enter the nucleus.	NAC a,b	0	0
U11-E01	AT1G02220		NAC domain containing protein 3 (NAC003)	NAC a,b	0	0
U11-E02	AT1G33280		NAC domain protein. SMB, BRN1, and BRN2 act to regulate root cap maturation, in a partially redundant fashion.BRN1 and BRN2, control the cell wall maturation processes that are required to detach root cap layers from the root.	NAC a,b	0	0
U11-E03	AT1G63910		member of MYB3R- and R2R3- type MYB- encoding genes	MYB a,b	0	0
U11-E04	AT2G39880		Encodes a putative transcription factor (MYB25).	MYB a,b	0	0
U11-E05	AT4G22680		Encodes a putative transcription factor (MYB85).	MYB a,b	0	0
U11-E06	AT4G37780		encoded by the Myb-like transcription factor MYB87, regulates axillary meristem formation, expressed throughout the plant. Member of the R2R3 factor gene family.	MYB a,b	0	0
U11-E07	AT1G66370		Encodes a member of the MYB family of transcription factors. Involved in regulation of anthocyanin biosynthesis. Affects the expression of enzymes involved in later steps of anthocyanin biosynthesis.	MYB a,b	0	0
U11-E08	AT2G42660		Homeodomain-like superfamily protein	G2-like a,b	0	0
U11-E09	AT3G24310		snapdragon myb protein 305 homolog (myb)	MYB a,b	0	0
U11-E10	AT5G62470		Encodes a R2R3 type Myb transcription factor whose expression is strongly induced by abscisic acid. Mediates abscisic acid signaling during drought stress response.	MYB a,b	0	0
U11-E11	AT1G75710		C2H2-like zinc finger protein	C2H2 a,b	0	0
U11-E12	AT5G03150		JKD is a nuclear-localized putative transcription factor with three zinc finger domains. jkd mutants show a number of root patterning defects including ectopic periclinal divisions in the cortex, increased cell numbers in the cortical and epidermal layers, a disrupted QC marker expression pattern, and disorganized QC and columella cells. jkd mutants also have a reduced number of meristematic cell…	C2H2 a,b,c	0	0
U11-F01	AT5G46830		Calcium-binding transcription factor involved in salt stress signaling.	bHLH a,b	0	0
U11-F02	AT1G02340		Encodes a light-inducible, nuclear bHLH protein involved in phytochrome signaling. Mutants exhibit a long-hypocotyl phenotype only under far-red light but not under red light and are defective in other phytochrome A-related responses. Mutants also show blue light response defects. HFR1 interacts with COP1, co-localizes to the nuclear specks and is ubiquinated by COP1.	bHLH a,b	0	0
U11-F03	AT1G06160		encodes a member of the ERF (ethylene response factor) subfamily B-3 of ERF/AP2 transcription factor family. The protein contains one AP2 domain. There are 18 members in this subfamily including ATERF-1, ATERF-2, AND ATERF-5.	AP2-EREBP a,b,c	0	0
U11-F04	AT3G23230		encodes a member of the ERF (ethylene response factor) subfamily B-3 of ERF/AP2 transcription factor family. The protein contains one AP2 domain. There are 18 members in this subfamily including ATERF-1, ATERF-2, AND ATERF-5.	AP2-EREBP a,b,c	0	0
U11-F05	AT5G61890		encodes a member of the ERF (ethylene response factor) subfamily B-4 of ERF/AP2 transcription factor family. The protein contains one AP2 domain. There are 7 members in this subfamily.	AP2-EREBP a,b,c	0	0
U11-F06	AT5G63260		Zinc finger C-x8-C-x5-C-x3-H type family protein	C3H a,b	0	0
U11-F07	AT4G26030		C2H2-like zinc finger protein	C2H2 d	0	0
U11-F08	AT2G03500		Homeodomain-like superfamily protein	G2-like a,b	0	0
U11-F09	AT1G15050		Belongs to auxin inducible gene family.	AUX-IAA a,b	0	0
U11-F10	AT5G62020		member of Heat Stress Transcription Factor (Hsf) family	HSF a,b,c	0	0
U11-F11	AT1G19040		NAC (No Apical Meristem) domain transcriptional regulator superfamily protein	NAC b	0	0
U11-F12	AT2G42280		basic helix-loop-helix (bHLH) DNA-binding superfamily protein	bHLH a,b	0	0
U11-G01	AT3G54990		Encodes a AP2 domain transcription factor that can repress flowering. SMZ and its paralogous gene, SNARCHZAPFEN (SNZ), share a signature with partial complementarity to the miR172 microRNA, whose precursor is induced upon flowering.	AP2-EREBP a,b,c	0	0
U11-G02	AT1G64105		NAC domain containing protein 27 (NAC027)	NAC a,b	0	0
U11-G03	AT1G77570		Winged helix-turn-helix transcription repressor DNA-binding	HSF a,b	0	0
U11-G04	AT5G50570	2	Squamosa promoter-binding protein-like (SBP domain) transcription factor family protein	SBP a,b,c	1	1
U11-G05	AT2G18490		C2H2-like zinc finger protein	C2H2 a,b,c	0	0
U11-G06	AT5G54360		C2H2-like zinc finger protein	C2H2 d	0	0
U11-G07	AT1G63820		CCT motif family protein	Orphans a / C2C2-CO-like b	0	0
U11-G08	AT2G40210		AGAMOUS-like 48 (AGL48)	MADS a,b	0	0
U11-G09	AT3G11100		sequence-specific DNA binding transcription factors	TRIHELIX a,b	0	0
U11-G10	AT1G66420		DNA-binding storekeeper protein-related transcriptional regulator	GeBP a,b	0	0
U11-G11	AT1G76870		BEST Arabidopsis thaliana protein match is: sequence-specific DNA binding transcription factors (TAIR:AT1G21200.1)	TRIHELIX b	0	0
U11-G12	AT2G15740		C2H2-like zinc finger protein	C2H2 a,b,c	0	0
U11-H01	AT2G37740		zinc-finger protein 10 (ZFP10)	C2H2 a,b,c	0	0
U11-H02	AT5G09750		HECATE 3 (HEC3)	bHLH a,b	0	0
U11-H03	AT1G18960		myb-like HTH transcriptional regulator family protein	MYB-related a,b	0	0
U11-H04	AT1G27740		Basic helix-loop-helix (bHLH) transcription factor that is sufficient to promote postmitotic cell growth in root-hair cells. RSL4 is a direct transcriptional target of RHD6	bHLH a,b	0	0
U11-H05	AT1G32770		Encodes SND1, a NAC Domain transcription factor involved in secondary wall biosynthesis in fibers. Expressed specifically in interfascicular fibers and xylary fibers in stems. Expressed in the procambium of stem inflorescences and root. May act as a negative regulator of secondary wall thickening in xylary fibers. Acts redundantly with NST1 to control development of secondary walls in siliques.	NAC a,b	0	0
U11-H06	AT1G43000		PLATZ transcription factor family protein	PLATZ a,b	0	0
U11-H07	AT1G55650		HMG (high mobility group) box protein with ARID/BRIGHT DNA-binding domain	ARID a,b	0	0
U11-H08	AT2G01818		PLATZ transcription factor family protein	PLATZ a	0	0
U11-H09	AT2G27930		PLATZ transcription factor family protein	PLATZ a,b	0	0
U11-H10	AT2G30432		Encodes TRICHOMELESS1 (TCL1), a single-repeat MYB-type transcription factor that negatively regulates trichome formation by suppressing GL1 (GLABRA1). In a tandem repeat with AT2g30424 and AT2g30420.	MYB-related a,b	0	0
U11-H11	AT3G04280		Encodes an atypical subtype of the ARR (Arabidopsis response regulator) protein family. ARR22 is more similar to the receiver domains of hybrid kinases than other response regulators. It acts as a phosphohistidine phosphatase when tested with phospho-AHP5 in vitro suggesting that it might be involved in a two-component phosphorelay. Expression of ARR22 transcripts appears to be localized to the c…	Orphans a	0	0
U11-H12	AT3G17010		transcriptional factor B3 family protein, contains Pfam profile PF02362: B3 DNA binding domain. Activated by AGAMOUS ina a cal-1, ap1-1 background. Expressed in stamen primordia, the placental region of developing carpels and the ovary.	ABI3-VP1 a,b	0	0
U12-A01	AT5G14960		DP-E2F-like 2 (DEL2)	E2F-DP a,b,c	0	0
U12-A02	AT5G51790		basic helix-loop-helix (bHLH) DNA-binding superfamily protein	bHLH a,b	0	0
U12-A03	AT5G60440		AGL62 encodes a Type I MADS domain protein that likely functions as a transcription factor. It is expressed AGL62 is expressed exclusively in the endosperm. AGL62 supresses suppresses cellularization during the syncytial phase of endosperm development.	MADS a,b	0	0
U12-A04	AT2G17770		Encodes a paralog of bZIP transcription factor FD. This protein interacts with FD and FT.	bZIP c	0	0
U12-A05	AT2G35430		Zinc finger C-x8-C-x5-C-x3-H type family protein	C3H a,b	0	0
U12-A06	AT5G13780		Acyl-CoA N-acyltransferases (NAT) superfamily protein	GNAT a	0	0
U12-A07	AT5G16800		Acyl-CoA N-acyltransferases (NAT) superfamily protein	GNAT a	0	0
U12-A08	AT1G62085		Mitochondrial transcription termination factor family protein	mTERF a	0	0
U12-A09	AT1G62110		Mitochondrial transcription termination factor family protein	mTERF a	0	0
U12-A10	AT1G79580		NAC-domain protein. Involved in root cap development. Involved in a regulatory feedback loop with FEZ. FEZ activates SMB in hte root cap daughter cells soon after division, and SMB in turn represses FEZ expression in these cells, thereby preventing further stem cell divisions.	NAC a,b	0	0
U12-A11	AT1G06920		Encodes OFP4, a member of the plant specific ovate family proteins. Members of this family have been shown to bind to KNOX and BELL- like TALE class homeodomain proteins. OFP4 interacts with KNAT7 to regulate secondary cell wall formation.	OFP a	0	0
U12-A12	AT3G52525		ovate family protein 6 (OFP6)	OFP a	0	0
U12-B01	AT2G32550		Cell differentiation, Rcd1-like protein	RCD1-like a	0	0
U12-B02	AT3G11090		LOB domain-containing protein 21 (LBD21)	LOB a / AS2 b	0	0
U12-B03	AT3G11260		Arabidopsis thaliana WOX5 protein mRNA	HB a,b,c	0	0
U12-B04	AT2G01940		May be involved in an early event in shoot gravitropism such as gravity perception and/or a signaling process subsequent to amyloplast sedimentation as a putative transcription factor in gravity-perceptive cells.	C2H2 a,b,c	0	0
U12-B05	AT5G01860		C2H2 and C2HC zinc fingers superfamily protein	C2H2 a,b,c	0	0
U12-B06	AT5G14010		Encodes KNUCKLES (KNU), a C2H2-type zinc finger protein with a conserved transcriptional repression motif. Mediates the repression of WUS in floral meristem determinacy control.	C2H2 a,b,c	0	0
U12-B07	AT3G58190		This gene contains two auxin-responsive element (AuxRE).	LOB a / AS2 b	0	0
U12-B08	AT5G67420		Encodes a LOB-domain protein involved in nitrogen metabolism and affecting leaf morphogenesis.	LOB a / AS2 b	0	0
U12-B09	AT1G04880		HMG (high mobility group) box protein with ARID/BRIGHT DNA-binding domain	ARID a,b	0	0
U12-B10	AT1G27660		basic helix-loop-helix (bHLH) DNA-binding superfamily protein	ND	0	0
U12-B11	AT2G31730		basic helix-loop-helix (bHLH) DNA-binding superfamily protein	ND	0	0
U12-B12	AT2G40200		basic helix-loop-helix (bHLH) DNA-binding superfamily protein	bHLH a,b	0	0
U12-C01	AT4G00870		basic helix-loop-helix (bHLH) DNA-binding superfamily protein	bHLH a,b	0	0
U12-C02	AT1G30970		Encodes SUF4 (SUPPRESSOR of FRI 4), a putative zinc-finger-containing transcription factor that is required for delayed flowering in winter-annual Arabidopsis. suf4 mutations strongly suppress the late-flowering phenotype of FRI (FRIGIDA) mutants. suf4 mutants also show reduced H3K4 trimethylation at FLC (FLOWERING LOCUS C), a floral inhibitor. SUF4 may act to specifically recruit a putative hist…	C2H2 a,b	0	0
U12-C03	AT5G49520		Encodes WRKY48, a member of the WRKY Transcription Factor. WRKY48 is a stress- and pathogen-induced transcriptional activator that represses plant basal defense.	WRKY a,b,c	0	0
U12-C04	AT3G02380		homologous to the flowering-time gene CONSTANS (CO) encoding zinc-finger proteins	C2C2-CO-like a,b	0	0
U12-C05	AT5G57180		Transcription regulator responsible for specific upregulation of the translocon genes atToc33 and atToc75 in leaves. Involved in protein import into chloroplast.	Orphans a / C2C2-CO-like b	0	0
U12-C06	AT3G24860		Homeodomain-like superfamily protein	TRIHELIX a,b	0	0
U12-C07	AT3G24120		Homeodomain-like superfamily protein	G2-like a,b	0	0
U12-C08	AT5G24930		CONSTANS-like 4 (COL4)	C2C2-CO-like a,b	0	0
U12-C09	AT4G39410		member of WRKY Transcription Factor	WRKY a,b,c	0	0
U12-C10	AT5G07100		Encodes WRKY DNA-binding protein 26 (WRKY26).	WRKY a,b,c	0	0
U12-C11	AT5G51860		Encodes a MADS-box transcription factor involved in floral transition.	MADS a,b	0	0
U12-C12	AT1G70510		A member of class I knotted1-like homeobox gene family (together with KNAT1). Similar to the knotted1 (kn1) homeobox gene of maize. KNAT2 acts synergistically with cytokinins and antagonistically with ethylene based on ectopic expression studies in different mutant backgrounds and hormone treatments. In addition, KNAT2 is negatively regulated by AS and YABBY genes. KNAT2 is strongly expressed in …	HB a,b	0	0
U12-D01	AT1G74650		Member of the R2R3 factor gene family.	MYB a,b	0	0
U12-D02	AT2G43220		Cysteine/Histidine-rich C1 domain family protein	ND	0	0
U12-D03	AT2G02820		Encodes a putative transcription factor (MYB88), involved in stomata development, double loss of MYB88 and FLP (MYB124) activity results in a failure of guard mother cells (GMCs) to adopt the guard cell fate, thus they continue to divide resulting in abnormal stomata consisting of clusters of numerous guard cell-like cells. This phenotype is enhanced in double mutants over the single mutant flp p…	MYB a,b	0	0
U12-D04	AT5G10120		Ethylene insensitive 3 family protein	EIL a,b	0	0
U12-D05	AT2G37590		DNA binding with one finger 2.4 (DOF2.4)	C2C2-DOF a,b,c	0	0
U12-D06	AT4G37540		LOB domain-containing protein 39 (LBD39)	LOB a / AS2 b	0	0
U12-D07	AT1G19270		DA1 (DA1)	Orphans a / LIM b	0	0
U12-D08	AT1G56160		Encodes a member of the R2R3 transcription factor gene family that is involved in mediating induced systemic resistance. Genetic analysis of loss of function mutants and overexpressor lines indicates MYB72 is necessary but not sufficient for ISR.Interacts in vivo with EIL3.	MYB a,b	0	0
U12-D09	AT1G01160		Arabidopsis thaliana GRF1-interacting factor 2 (GIF2) mRNA	GIF b	0	0
U12-D10	AT4G27310		B-box type zinc finger family protein	Orphans a	0	0
U12-D11	AT1G25440		B-box type zinc finger protein with CCT domain	C2C2-CO-like a,b	0	0
U12-D12	AT2G24590		Barta et al (2010) have proposed a nomenclature for Serine/Arginine-Rich Protein Splicing Factors (SR proteins): Plant Cell. 2010, 22:2926.	ND	0	0
U12-E01	AT5G14260		Rubisco methyltransferase family protein	SET a / PcG b	0	0
U12-E02	AT4G31550		member of WRKY Transcription Factor	WRKY a,b,c	0	0
U12-E03	AT1G76110		HMG (high mobility group) box protein with ARID/BRIGHT DNA-binding domain	ARID a,b	0	0
U12-E04	AT5G18550		Zinc finger C-x8-C-x5-C-x3-H type family protein	C3H a,b	0	0
U12-E05	AT5G22890		C2H2 and C2HC zinc fingers superfamily protein	C2H2 a,b,c	0	0
U12-E06	AT5G13330		encodes a member of the ERF (ethylene response factor) subfamily B-4 of ERF/AP2 transcription factor family. The protein contains one AP2 domain. There are 7 members in this subfamily.	AP2-EREBP a,b,c	0	0
U12-E07	AT3G51910		member of Heat Stress Transcription Factor (Hsf) family	HSF a,b,c	0	0
U12-E08	AT1G66350		Negative regulator of GA responses, member of GRAS family of transcription factors. Also belongs to the DELLA proteins that restrain the cell proliferation and expansion that drives plant growth. RGL1 may be involved in reducing ROS accumulation in response to stress by up-regulating the transcription of superoxide dismutases. Rapidly degraded in response to GA. Involved in flower and fruit devel…	GRAS a,b	0	0
U12-E09	AT4G17570	2	Encodes a member of the GATA factor family of zinc finger transcription factors.	C2C2-GATA a,b	1	1
U12-E10	AT1G51700		Encodes dof zinc finger protein (adof1).	C2C2-DOF a,b,c	0	0
U12-E11	AT5G48150		Member of GRAS gene family. Semi-dominant mutant has a reduced response to far-red light and appears to act early in the phytochrome A signaling pathway.	GRAS a,b	0	0
U12-E12	AT2G28160		Encodes a putative transcription factor that regulates iron uptake responses. mRNA is detected in the outer cell layers of the root and accumulates in response to iron deficiency. The expression of many iron-regulated genes is dependent on FIT1. It specifically regulates FRO2 at the level of mRNA accumulation and IRT1 at the level of protein accumulation.Similar to FER in tomato and is a regulato…	bHLH a,b	0	0
U12-F01	AT1G22070		Encodes a transcription factor. Like other TGAla-related factors, TGA3 has a highly conserved bZIP region and exhibits similar DNA-binding properties.	bZIP b,c	0	0
U12-F02	AT5G26805		unknown protein	REM(B3) d	0	0
U12-F03	AT3G13540		Encodes a member of the MYB family of transcriptional regulators. MYB5 act as a negative regulator of trichome branching and play a role in the correct formation of the seed coat and possibly the formation the underlying endosperm layers. Loss of function mutations have defects in seed coat mucilage and columella cells as well as trichome defects (smaller and reduced number of branches).	MYB a,b	0	0
U12-F04	AT1G54160		Encodes a member of the CCAAT-binding transcription factor (CBF-B/NF-YA) family. Expression is upregulated in response to ABA and drought. This regulation appears to be mediated by MIR169A which is downregulated in response to drought. NFYA5 is a target of MIR169A. Loss of function mutations are hypersensitive to drought.	CCAAT a / CCAAT-HAP2 b / CBFB_NFYA c	0	0
U12-F05	AT4G37740		Growth regulating factor encoding transcription activator. One of the nine members of a GRF gene family, containing nuclear targeting domain. Mutants result in smaller leaves indicating the role of the gene in leaf development. Expressed in root, shoot and flower	GRF a,b	0	0
U12-F06	AT5G66980		AP2/B3-like transcriptional factor family protein	ABI3-VP1 a,b	0	0
U12-F07	AT4G25210		DNA-binding storekeeper protein-related transcriptional regulator	GeBP a,b	0	0
U12-F08	AT3G20550		Encodes a nuclear localized FHA (forhkead) domain containing protein.Mutant plants have shortened roots, delayed flowering time, altered floral organ number, defective floral organs and reduced fertility.Ddl mutants also show reduced levels of pri-miRNAs as well as mature miRNAs suggesting involvement in biogenesis of miRNAs. DDL does not affect transcription of miRNAs directly but may act throug…	FHA a,b	0	0
U12-F09	AT2G04845		Acyl-CoA N-acyltransferases (NAT) superfamily protein	GNAT a	0	0
U12-F10	AT5G67180		target of early activation tagged (EAT) 3 (TOE3)	AP2-EREBP a,b,c	0	0
U12-F11	AT1G04250		Transcription regulator acting as repressor of auxin-inducible gene expression. Auxin-inducible AUX/IAA gene. Short-lived nuclear protein with four conserved domains. Domain III has homology to beta alpha alpha dimerization and DNA binding domains. Involved in auxin signaling. Auxin induces the degradation of the protein in a dosage-dependent manner in a process mediated by AtRac1. Auxin induced …	AUX-IAA a,b	0	0
U12-F12	AT5G49330		Member of the R2R3 factor gene family.	MYB a,b	0	0
U12-G01	AT5G01380		Homeodomain-like superfamily protein	TRIHELIX a,b	0	0
U12-G02	AT2G40970		MYBC1	G2-like a,b	0	0
U12-G03	AT4G03170		AP2/B3-like transcriptional factor family protein	ABI3-VP1 a,b	0	0
U12-G04	AT1G02250		NAC domain containing protein 5 (NAC005)	NAC a,b	0	0
U12-G05	AT4G34990		Member of the R2R3 factor gene family.	MYB a,b	0	0
U12-G06	AT1G63040		a pseudogene member of the DREB subfamily A-4 of ERF/AP2 transcription factor family. The translated product contains one AP2 domain. There are 17 members in this subfamily including TINY.	ND	0	0
U12-G07	AT1G34670		Member of the R2R3 factor gene family.	MYB a,b	0	0
U12-G08	AT3G57670		Encodes a a C2H2/C2HC zinc finger transcription factor specifically expressed in the transmitting tract and involved in transmitting tract development and pollen tube growth.	C2H2 a,b,c	0	0
U12-G09	AT1G64625		Serine/threonine-protein kinase WNK (With No Lysine)-related	bHLH d	0	0
U12-G10	AT5G10570		basic helix-loop-helix (bHLH) DNA-binding superfamily protein	bHLH a,b	0	0
U12-G11	AT1G26300		BSD domain-containing protein	BSD a	0	0
U12-G12	AT3G49800		BSD domain-containing protein	BSD a	0	0
U12-H01	AT3G55770		Encodes a member of the Arabidopsis LIM proteins: a family of actin bundlers with distinct expression patterns. WLIM1, WLIM2a, and WLIM2b are widely expressed, whereas PLIM2a, PLIM2b, and PLIM2c are predominantly expressed in pollen. Regulates actin cytoskeleton organization.	LIM a,b	0	0
U12-H02	AT3G54340		Floral homeotic gene encoding a MADS domain protein homologous to SRF transcription factors. Specifies petal and stamen identities. Associates with PISTILLATA.	MADS a,b	0	0
U12-H03	AT4G16845		The VERNALIZATION2 (VRN2) gene mediates vernalization and encodes a nuclear-localized zinc finger protein with similarity to Polycomb group (PcG) proteins of plants and animals. In wild-type Arabidopsis, vernalization results in the stable reduction of the levels of the floral repressor FLC. In vrn2 mutants, FLC expression is downregulated normally in response to vernalization, but instead of rem…	ND	0	0
U12-H04	AT3G01530		Member of the R2R3 factor gene family.	MYB a,b	0	0
U12-H05	AT5G17300		Myb-like transcription factor that regulates hypocotyl growth by regulating free auxin levels in a time-of-day specific manner.	MYB-related a,b	0	0
U12-H06	AT3G54810		Encodes a protein containing a GATA type zinc finger domain that is expressed in the embryo axis and involved in germination. Mutants have a reduced rate of germination even when stratified.	C2C2-GATA a,b	0	0
U12-H07	AT2G33610		Homologous to yeast SWI3 & RSC8, components of the SWI/SNF and RSC chromatin remodeling complexes. Interacts with BSH, AtSWI3A, SWI3C and FCA. Expressed ubiquitously.	MYB-related a / SWIRM c	0	0
U12-H08	AT4G12670		Homeodomain-like superfamily protein	MYB-related d	0	0
U12-H09	AT5G66270		Zinc finger C-x8-C-x5-C-x3-H type family protein	C3H a	0	0
U12-H10	AT5G67480		BTB and TAZ domain protein. Located in cytoplasm and expressed in fruit, flower and leaves.	TAZ a,b	0	0
U12-H11	AT1G19700		Encodes a member of the BEL family of homeodomain proteins. Its interaction with PLP (PAS/LOV PROTEIN) is diminished by blue light.	HB a,b	0	0
U12-H12	AT5G22290		Encodes ANAC089, a membrane-tethered transcription factor that negatively regulates floral initiation.	NAC a,b	0	0
U13-A01	AT2G18160		Encodes a b-ZIP transcription factor.	bZIP a,b,c	0	0
U13-A02	AT5G54630		zinc finger protein-related	C2H2 b	0	0
U13-A03	AT2G22430		Encodes a homeodomain leucine zipper class I (HD-Zip I) protein that is a target of the protein phosphatase ABI1 and regulates hormone responses in Arabidopsis.	HB a,b	0	0
U13-A04	AT1G75340		Zinc finger C-x8-C-x5-C-x3-H type family protein	C3H a,b	0	0
U13-A05	AT4G17880		MYC4 is a JAZ-interacting transcription factor that act together with MYC2 and MYC3 to activate JA-responses.	bHLH a,b	0	0
U13-A06	AT5G59430		Encodes a telomeric repeat binding protein with a DNA binding domain at its C terminus. The DNA binding domain has a preference for GGTTTAG sequences and at least five of these repeats are required for recognition by a nearly full-length TRP1 protein.	MYB-related d	0	0
U13-A07	AT5G46760		MYC3 is a JAZ-interacting transcription factor that act together with MYC2 and MYC4 to activate JA-responses.	bHLH a,b	0	0
U13-A08	AT3G60630		Belongs to one of the LOM (LOST MERISTEMS) genes: AT2G45160 (LOM1), AT3G60630 (LOM2) and AT4G00150 (LOM3). LOM1 and LOM2 promote cell differentiation at the periphery of shoot meristems and help to maintain their polar organization.	GRAS a,b	0	0
U13-A09	AT1G73730		Encodes a putative transcription factor involved in ethylene signalling. Isolated DNA binding domain has been shown to bind DNA in vitro.	EIL a,b	0	0
U13-A10	AT2G46040		ARID/BRIGHT DNA-binding domain	ARID a,b	0	0
U13-A11	AT4G15420		Ubiquitin fusion degradation UFD1 family protein	C2H2 b	0	0
U13-A12	AT4G29930		basic helix-loop-helix (bHLH) DNA-binding superfamily protein	bHLH a,b	0	0
U13-B01	AT5G65640		beta HLH protein 93 (bHLH093)	bHLH a,b	0	0
U13-B02	AT1G55580		Encodes a member of the GRAS family of putative transcriptional regulators. It is involved in the initiation of axillary meristems during both the vegetative and reproductive growth phases and functions upstream of REV and AXR1 in the regulation of shoot branching.	GRAS a,b	0	0
U13-B03	AT1G76420		Identified in an enhancer trap line	NAC a,b	0	0
U13-B04	AT1G80590		member of WRKY Transcription Factor	WRKY a,b,c	0	0
U13-B05	AT3G01600		NAC domain containing protein 44 (NAC044)	NAC a,b	0	0
U13-B06	AT4G02670		indeterminate(ID)-domain 12 (IDD12)	C2H2 a,b,c	0	0
U13-B07	AT4G14720		PPD2 (and its paralog, PPD1) encode plant-specific putative DNA-binding proteins. Deletion of the PPD locus increases leaf lamina size and results in dome-shaped rather than flat leaves. Siliques are also altered in shape because of extra lamina growth.	ZIM b,c	0	0
U13-B08	AT4G36160		Encodes a NAC-domain transcription factor. Expressed in the vascular tissue.	NAC a,b	0	0
U13-B09	AT5G19490		Histone superfamily protein	CCAAT a	0	0
U13-B10	AT5G57390		Encodes a member of the AP2 family of transcriptional regulators.May be involved in germination and seedling growth. Mutants are resistant to ABA analogs and are resistant to high nitrogen concentrations.essential for the developmental transition between the embryonic and vegetative phases in plants.Overexpression results in the formation of somatic embryos on cotyledons.	AP2-EREBP a,b,c	0	0
U13-B11	AT3G21350		MED6	MED6 a	0	0
U13-B12	AT1G62120		Mitochondrial transcription termination factor family protein	mTERF a	0	0
U13-C01	AT1G78930		Mitochondrial transcription termination factor family protein	mTERF a	0	0
U13-C02	AT2G44020		Mitochondrial transcription termination factor family protein	mTERF a	0	0
U13-C03	AT4G14605		Mitochondrial transcription termination factor family protein	mTERF a	0	0
U13-C04	AT2G18060		Encodes a NAC-domain transcription factor. Expressed in the vascular tissue.	NAC a,b	0	0
U13-C05	AT1G05420		ovate family protein 12 (OFP12)	OFP a	0	0
U13-C06	AT2G36050		ovate family protein 15 (OFP15)	OFP a	0	0
U13-C07	AT2G30400		ovate family protein 2 (OFP2)	OFP a	0	0
U13-C08	AT5G19650		ovate family protein 8 (OFP8)	OFP a	0	0
U13-C09	AT1G49520		SWIB complex BAF60b domain-containing protein	SWI/SNF-BAF60b a	0	0
U13-C10	AT5G13730		Encodes sigma 4 factor, involved in regulating the activity of the plastid-encoded RNA polymerase PEP. Regulates the overall quantity of NDH complexes and thus influences NDH activity.	SIGMA70-like a	0	0
U13-C11	AT5G45110		Encodes a paralog of NPR1. Involved in negative regulation of defense responses against bacterial and oomycete pathogens. npr3 mutants has elevated level of PR1 expression. Interacts with TGA2, TGA3, TGA5 and TGA6 in yeast two hybrid assays.	TRAF a	0	0
U13-C12	AT5G48510		BTB/POZ domain-containing protein	TRAF a	0	0
U13-D01	AT3G04670		member of WRKY Transcription Factor	WRKY a,b,c	0	0
U13-D02	AT1G23810		Paired amphipathic helix (PAH2) superfamily protein	Orphans a	0	0
U13-D03	AT1G24230		Paired amphipathic helix (PAH2) superfamily protein	Orphans a	0	0
U13-D04	AT1G27280		Paired amphipathic helix (PAH2) superfamily protein	Orphans a	0	0
U13-D05	AT1G49830		basic helix-loop-helix (bHLH) DNA-binding superfamily protein	ND	0	0
U13-D06	AT3G19070		Homeodomain-like superfamily protein	ND	0	0
U13-D07	AT2G36740		SWC2	YL1 c	0	0
U13-D08	AT4G25110		Encodes a type I metacaspase. Two Arabidopsis metacaspases, AT1G02170 (MC1) and AT4G25110 (MC2) antagonistically control programmed cell death in Arabidopsis. MC1 is a positive regulator of cell death and requires conserved caspase-like putative catalytic residues for its function. MC2 negatively regulates cell death. This function is independent of the putative catalytic residues. A third type I…	PEPTIDASE_C14 c	0	0
U13-D09	AT5G15040		Paired amphipathic helix (PAH2) superfamily protein	Orphans a	0	0
U13-D10	AT5G60142		AP2/B3-like transcriptional factor family protein	ABI3-VP1 a / B3 c	0	0
U13-D11	AT4G01540		Encodes a membrane-bound NAC (for NAM, ATAF1/2, CUC2) transcription factor, designated NTM1 (for NAC with transmembrane motif1). NTM1 regulates cell division in Arabidopsis.	NAC a,b	0	0
U13-D12	AT3G06490		putative transcription factor MYB108 (MYB108) mRNA,	MYB a,b	0	0
U13-E01	AT5G38860		BES1-interacting Myc-like protein 3 (BIM3)	bHLH a,b	0	0
U13-E02	AT1G32330		Member of Heat Stress Transcription Factor (Hsf) family. Negatively regulated by HSP90.2.	HSF a,b,c	0	0
U13-E03	AT5G60480		homeobox protein 26 (HB26)	zf-HD a,b	0	0
U13-E04	AT1G55950		DNA-binding storekeeper protein-related transcriptional regulator	GeBP a,b	0	0
U13-E05	AT1G12890		encodes a member of the ERF (ethylene response factor) subfamily B-1 of ERF/AP2 transcription factor family. The protein contains one AP2 domain. There are 15 members in this subfamily including ATERF-3, ATERF-4, ATERF-7, and leafy petiole.	AP2-EREBP a,b,c	0	0
U13-E06	AT3G12977		NAC (No Apical Meristem) domain transcriptional regulator superfamily protein	NAC a / NAM c	0	0
U13-E07	AT4G06634		Encodes a C2H2-type zinc finger transcription factor with both tran- scriptional repression and activation domains, that binds a G-rich, 11-bp DNA-binding motif.	C2H2 a,b	0	0
U13-E08	AT4G20970		basic helix-loop-helix (bHLH) DNA-binding superfamily protein	bHLH a,b	0	0
U13-E09	AT1G32510		NAC domain containing protein 11 (NAC011)	NAC a,b	0	0
U13-E10	AT1G18335		Acyl-CoA N-acyltransferases (NAT) superfamily protein	GNAT a	0	0
U13-E11	AT5G04760		Duplicated homeodomain-like superfamily protein	MYB a,b	0	0
U13-E12	AT1G68670		myb-like transcription factor family protein	G2-like a,b	0	0
U13-F01	AT2G02470		Encodes a member of the Alfin1-like family of nuclear-localized PHD (plant homeodomain) domain containing proteins. All AL proteins except AL3 bind to di- or trimethylated histone H3 (H3K4me3/2). Members of this family include: AT5G05610 (AL1), AT3G11200 (AL2), AT3G42790 (AL3), AT5G26210 (AL4), AT5G20510 (AL5), AT2G02470 (AL6), AT1G14510 (AL7).	ALFIN-like a,b	0	0
U13-F02	AT2G34450		HMG-box (high mobility group) DNA-binding family protein	HMG a,b	0	0
U13-F03	AT1G59640		A basic helix-loop-helix encoding gene (BIGPETAL, BPE) involved in the control of petal size. BPE is expressed via two mRNAs derived from an alternative splicing event. The BPEub (AT1G59640.1)transcript is expressed ubiquitously, whereas the BPEp (AT1G59640.2) transcript is preferentially expressed in petals. Plants that lack the petal-expressed variant BPEp have larger petals as a result of incr…	bHLH a,b	0	0
U13-F04	AT5G07580		encodes a member of the ERF (ethylene response factor) subfamily B-3 of ERF/AP2 transcription factor family. The protein contains one AP2 domain. There are 18 members in this subfamily including ATERF-1, ATERF-2, AND ATERF-5.	AP2-EREBP a,b,c	0	0
U13-F05	AT5G10280		Encodes a putative transcription factor (MYB92).	MYB a,b	0	0
U13-F06	AT5G17260		NAC domain containing protein 86 (NAC086)	NAC a,b	0	0
U13-F07	AT3G02550		LOB domain-containing protein 41 (LBD41)	LOB a / AS2 b	0	0
U13-F08	AT4G14540		nuclear factor Y, subunit B3 (NF-YB3)	CCAAT a / CCAAT-HAP3 b	0	0
U13-F09	AT3G24140		Encodes a basic helix-loop-helix transcription factor whose activity is required to promote differentiation of stomatal guard cells and to halt proliferative divisions in their immediate precursors. Both transcript and protein are expressed in and are required for halting divisions at the end of the stomatal lineage. It also has a role in the promotion of guard cell fate and in controlling the tr…	bHLH a,b	0	0
U13-F10	AT5G52660		Homeodomain-like superfamily protein	MYB-related a,b	0	0
U13-F11	AT2G33350		CCT motif family protein	Orphans a / C2C2-CO-like b	0	0
U13-F12	AT2G46670		CCT motif family protein	Orphans a / C2C2-CO-like b	0	0
U13-G01	AT3G03200		NAC domain containing protein 45 (NAC045)	NAC a,b	0	0
U13-G02	AT4G05170		basic helix-loop-helix (bHLH) DNA-binding superfamily protein	bHLH a	0	0
U13-G03	AT5G06080		LOB domain-containing protein 33 (LBD33)	LOB a / AS2 b	0	0
U13-G04	AT2G32020		Acyl-CoA N-acyltransferases (NAT) superfamily protein	GNAT a	0	0
U13-G05	AT2G38130		Encodes the Arabidopsis homolog of the yeast protein MAK3, a component of the N-terminal acetyltransferase complex C. In mutant plants, synthesis of plastome-encoded photosystem II core proteins D1 and CP47 is affected resulting in fewer thylakoid multiprotein complexes.	GNAT a	0	0
U13-G06	AT3G46600		GRAS family transcription factor	GRAS a,b	0	0
U13-G07	AT4G37750		ANT is required for control of cell proliferation and encodes a putative transcriptional regulator similar to AP2. Loss of function alleles have reduced fertility, abnormal ovules and abnormal lateral organs. Expressed specifically in the chalaza and in floral organ primordia.	AP2-EREBP a,b,c	0	0
U13-G08	AT1G50600		Encodes a scarecrow-like protein (SCL5). Member of GRAS gene family.	GRAS a,b	0	0
U13-G09	AT4G38900		Basic-leucine zipper (bZIP) transcription factor family protein	bZIP a,b,c	0	0
U13-G10	AT1G76890		encodes a plant trihelix DNA-binding protein	TRIHELIX a,b	0	0
U13-G11	AT2G47190		Encodes a MYB transcription factor that possesses an R2R3 MYB DNA binding domain and is known to regulate the expression of salt- and dehydration-responsive genes. Has been shown to bind calmodulin.	MYB a,b	0	0
U13-G12	AT2G42380		Encodes a member of the BZIP family of transcription factors. Forms heterodimers with the related protein AtbZIP61. Binds to G-boxes in vitro and is localized to the nucleus in onion epidermal cells.	bZIP a,b,c	0	0
U13-H01	AT5G66940		Dof-type zinc finger DNA-binding family protein	C2C2-DOF a,b,c	0	0
U13-H02	AT1G10610		basic helix-loop-helix (bHLH) DNA-binding superfamily protein	bHLH a,b	0	0
U13-H03	AT1G29860		member of WRKY Transcription Factor	WRKY a,b,c	0	0
U13-H04	AT4G08150		A member of class I knotted1-like homeobox gene family (together with KNAT2). Similar to the knotted1 (kn1) homeobox gene of maize. Normally expressed in the peripheral and rib zone of shoot apical meristem but not in the leaf primordia. It is also expressed in the fourth floral whorl, in the region that would become style, particularly in the cell surrounding the transmitting tissue. No expressi…	HB a,b	0	0
U13-H05	AT5G49490		AGAMOUS-like 83 (AGL83)	MADS a,b	0	0
U13-H06	AT1G14687		homeobox protein 32 (HB32)	zf-HD a,b	0	0
U13-H07	AT3G51180		Zinc finger C-x8-C-x5-C-x3-H type family protein	ND	0	0
U13-H08	AT2G17040		Member of the NAC transcription factor family and more specifically, the ONAC022 subfamily. Involved in leaf and inflorescence stem morphogenesis.	NAC a,b	0	0
U13-H09	AT1G68840		Rav2 is part of a complex that has been named `regulator of the (H+)-ATPase of the vacuolar and endosomal membranes' (RAVE)	AP2-EREBP a,b	0	0
U13-H10	AT2G35700		encodes a member of the DREB subfamily A-4 of ERF/AP2 transcription factor family. The protein contains one AP2 domain. There are 17 members in this subfamily including TINY. Thought to be involved in secondary cell wall metabolism.	AP2-EREBP a,b,c	0	0
U13-H11	AT5G48890		Encodes a C(2) H(2) -type zinc-finger transcriptional regulator and is expressed in the leaf vasculature and the vegetative shoot apical meristem and controls the transition to flowering.	C2H2 b	0	0
U13-H12	AT1G62150		Mitochondrial transcription termination factor family protein	mTERF a	0	0
U14-A01	AT3G26790		Transcriptional factor with high similarity to the B3 region of the VP1/ABI3-like proteins. Full length FUS3 protein binds to the highly conserved RY motif [DNA motif CATGCA(TG)], present in many seed-specific promoters, and the B3 domains of this transcription factor is necessary for the specific interaction with the RY element. Transcriptional activity of FUS3 requires the B3 DNA-binding domain…	ABI3-VP1 a,b	0	0
U14-A02	AT2G38470		Member of the plant WRKY transcription factor family. Regulates the antagonistic relationship between defense pathways mediating responses to P. syringae and necrotrophic fungal pathogens. Located in nucleus. Involved in response to various abiotic stresses - especially salt stress.	WRKY a,b,c	0	0
U14-A03	AT1G59810		AGAMOUS-like 50 (AGL50)	MADS a,b	0	0
U14-A04	AT1G31140		Encodes a B-sister MADS-box protein, GORDITA which is specific to the Brassicaceae. GOA is the most closely related paralog of ABS. GOA represses fruit growth and contributes to integument development. Over-expression of GOA results in disorganized floral structure and addition of carpel-like features to sepals.	MADS a,b	0	0
U14-A05	AT5G49300		Encodes a member of the GATA factor family of zinc finger transcription factors.	C2C2-GATA a,b	0	0
U14-A06	AT2G28200		C2H2-type zinc finger family protein	C2H2 a,b,c	0	0
U14-A07	AT4G04890		Encodes a homeodomain protein that is expressed in the LI layer of the vegetative, floral and inflorescence meristems. Binds to the L1 box promoter element which is required in some proteins for L1 specific expression.	HB a,b	0	0
U14-A08	AT5G16540		Encodes a zinc finger protein.	C3H a,b	0	0
U14-A09	AT2G47620		Homologous to yeast SWI3 and a member of the Arabidopsis SWI3 gene family. Protein physically interacts with ATSWI3B and ATSWI3C, the other two members of the SWI3 family.	MYB-related a / SWIRM c	0	0
U14-A10	AT1G22985		encodes a member of the ERF (ethylene response factor) subfamily B-5 of ERF/AP2 transcription factor family. The protein contains one AP2 domain. There are 7 members in this subfamily.	AP2-EREBP a,b,c	0	0
U14-A11	AT3G45880		2-oxoglutarate (2OG) and Fe(II)-dependent oxygenase superfamily protein	JUMONJI d	0	0
U14-A12	AT2G22540		Encodes a nuclear protein that acts as a floral repressor and that functions within the thermosensory pathway. SVP represses FT expression via direct binding to the vCArG III motif in the FT promoter.	MADS a,b	0	0
U14-B01	AT5G41315		encodes a basic helix loop helix domain protein that interacts with GL1 in trichome development.	bHLH a,b	0	0
U14-B02	AT3G03660		Encodes a WUSCHEL-related homeobox gene family member with 65 amino acids in its homeodomain. Proteins in this family contain a sequence of eight residues (TLPLFPMH) downstream of the homeodomain called the WUS box.	HB a,b,c	0	0
U14-B03	AT2G43000		Encodes a NAC transcription factor induced by hydrogen peroxide (H2O2. Involved in senescence. Over expression of the gene strongly delays senescence and enhances tolerance to various abiotic stresses.	NAC a,b	0	0
U14-B04	AT5G39820		NAC domain containing protein 94 (NAC094)	NAC a,b	0	0
U14-B05	AT2G45160		Belongs to one of the LOM (LOST MERISTEMS) genes: AT2G45160 (LOM1), AT3G60630 (LOM2) and AT4G00150 (LOM3). LOM1 and LOM2 promote cell differentiation at the periphery of shoot meristems and help to maintain their polar organization.	GRAS a,b	0	0
U14-B06	AT3G13840		GRAS family transcription factor	GRAS a,b	0	0
U14-B07	AT1G26780		Encodes LOF1 (LATERAL ORGAN FUSION1), a MYB-domain transcription factor expressed in organ boundaries. Functions in boundary specification, meristem initiation and maintenance, and organ patterning. Also see LOF2 (At1g69560).	MYB a,b	0	0
U14-B08	AT5G65590		Dof-type zinc finger DNA-binding family protein	C2C2-DOF a,b,c	0	0
U14-B09	AT3G21890		B-box type zinc finger family protein	Orphans a	0	0
U14-B10	AT4G12210		RING/U-box superfamily protein	ND	0	0
U14-B11	AT3G46070		C2H2-type zinc finger family protein	C2H2 a,b,c	0	0
U14-B12	AT2G36080		Encodes a plant-specific B3 DNA-binding domain transcription factor. Has transcription repressor activity.	ABI3-VP1 a,b	0	0
U14-C01	AT4G23750		encodes a member of the ERF (ethylene response factor) subfamily B-5 of ERF/AP2 transcription factor family. The protein contains one AP2 domain. There are 7 members in this subfamily. Monopteros target gene.	AP2-EREBP a,b,c	0	0
U14-C02	AT5G16600		Encodes a putative transcription factor (MYB43).	MYB a,b	0	0
U14-C03	AT5G14340		Member of the R2R3 factor gene family.	MYB a,b	0	0
U14-C04	AT5G15310		Member of the R2R3 factor gene family.	MYB a,b	0	0
U14-C05	AT2G38250		Homeodomain-like superfamily protein	TRIHELIX a,b	0	0
U14-C06	AT1G44830		encodes a member of the DREB subfamily A-5 of ERF/AP2 transcription factor family. The protein contains one AP2 domain. There are 15 members in this subfamily including RAP2.1, RAP2.9 and RAP2.10. Overexpression in cultured cells results in an increase in pectin deposition.	AP2-EREBP a,b,c	0	0
U14-C07	AT3G25790		myb-like transcription factor family protein	G2-like a,b	0	0
U14-C08	AT5G12330		A member of SHI gene family. Arabidopsis thaliana has ten members that encode proteins with a RING finger-like zinc finger motif. Despite being highly divergent in sequence, many of the SHI-related genes are partially redundant in function and synergistically promote gynoecium, stamen and leaf development in Arabidopsis. Expressed in lateral root primordia and induced by auxin. SWP1 is involved i…	SRS a,b	0	0
U14-C09	AT2G21320		B-box zinc finger family protein	Orphans a	0	0
U14-C10	AT5G03510		C2H2-type zinc finger family protein	C2H2 a,b,c	0	0
U14-C11	AT5G05120		C2H2 and C2HC zinc fingers superfamily protein	C2H2 a,b,c	0	0
U14-C12	AT5G06650		GLABROUS INFLORESCENCE STEMS 2 (GIS2)	C2H2 a,b,c	0	0
U14-D01	AT5G10970		C2H2 and C2HC zinc fingers superfamily protein	C2H2 a,b	0	0
U14-D02	AT5G66350		A member of SHI gene family. Arabidopsis thaliana has ten members that encode proteins with a RING finger-like zinc finger motif. Despite being highly divergent in sequence, many of the SHI-related genes are partially redundant in function and synergistically promote gynoecium, stamen and leaf development in Arabidopsis. Shi mutant is dominant, has dwarf phenotype. Loss of function mutations have…	SRS a,b	0	0
U14-D03	AT4G36260		A member of SHI gene family. Arabidopsis thaliana has ten members that encode proteins with a RING finger-like zinc finger motif. Despite being highly divergent in sequence, many of the SHI-related genes are partially redundant in function and synergistically promote gynoecium, stamen and leaf development in Arabidopsis. Encodes protein with a single zinc finger motif and a members of a small gen…	SRS a,b	0	0
U14-D04	AT5G66870		Encodes LOB domain protein whose overexpression results in KNOX gene repression. Overexpression also results in plants with hyponastic leaves, downward pointing flowers and reduced apical dominance. May be involved in the transcriptional regulation of the homeobox gene BP (brevipedicellus) during lateral organ differentiation. Acts together with AS2 in proximal-distal symmetry determination.	LOB a / AS2 b	0	0
U14-D05	AT3G06590		basic helix-loop-helix (bHLH) DNA-binding superfamily protein	ND	0	0
U14-D06	AT3G47710		BNQ3 belongs to a family of atypical non-DNA binding basic helix-loop-helix (bHLH) proteins that heterodimerize with and negatively regulate bHLH transcription factors. Directly and negatively regulated by AP3 and PI in petals. Required for appropriate regulation of flowering time.May also have a role in regulating light responses.	ND	0	0
U14-D07	AT5G09460		sequence-specific DNA binding transcription factors	ND	0	0
U14-D08	AT3G22830		member of Heat Stress Transcription Factor (Hsf) family	HSF a,b,c	0	0
U14-D09	AT1G30210		TCP family protein involved in heterochronic regulation of leaf differentiation.	TCP a,b,c	0	0
U14-D10	AT3G24520		member of Heat Stress Transcription Factor (Hsf) family	HSF a,b,c	0	0
U14-D11	AT4G32800		encodes a member of the DREB subfamily A-4 of ERF/AP2 transcription factor family. The protein contains one AP2 domain. There are 17 members in this subfamily including TINY.	AP2-EREBP a,b,c	0	0
U14-D12	AT5G58900		Homeodomain-like transcriptional regulator	MYB a,b	0	0
U14-E01	AT2G38300		myb-like HTH transcriptional regulator family protein	G2-like a,b	0	0
U14-E02	AT1G68920		basic helix-loop-helix (bHLH) DNA-binding superfamily protein	bHLH a,b	0	0
U14-E03	AT4G34530		Encodes a transcription factor CIB1 (cryptochrome-interacting basic-helix-loop-helix). CIB1 interacts with CRY2 (cryptochrome 2) in a blue light-specific manner in yeast and Arabidopsis cells, and it acts together with additional CIB1-related proteins to promote CRY2-dependent floral initiation. CIB1 positively regulates FT expression.	bHLH a,b	0	0
U14-E04	AT3G61950		basic helix-loop-helix (bHLH) DNA-binding superfamily protein	bHLH a,b	0	0
U14-E05	AT1G19000		Homeodomain-like superfamily protein	MYB-related a,b	0	0
U14-E06	AT1G19180		JAZ1 is a nuclear-localized protein involved in jasmonate signaling. JAZ1 transcript levels rise in response to a jasmonate stimulus. JAZ1 can interact with the COI1 F-box subunit of an SCF E3 ubiquitin ligase in a yeast-two-hybrid assay only in the presence of jasmonate-isoleucine (JA-ILE) or coronatine. Application of jasmonate methyl ester to Arabidopsis roots reduces the levels of a JAZ1:GUS …	ZIM b,c	0	0
U14-E07	AT5G40330		Encodes a MYB gene that, when overexpressed ectopically, can induce ectopic trichome formation. It is a member of subgroup 15, together with WER and GL1. Members of this subgroup share a conserved motif of 19 amino acids in the putative transcription activation domain at the C-terminal end. The gene is expressed in leaves, stems, flowers, seeds and roots and quite strongly in trichomes. There is …	MYB a,b	0	0
U14-E08	AT4G27230		Encodes HTA2, a histone H2A protein.	CCAAT a	0	0
U14-E09	AT1G72210		basic helix-loop-helix (bHLH) DNA-binding superfamily protein	bHLH a,b	0	0
U14-E10	AT1G32700		PLATZ transcription factor family protein	PLATZ a,b	0	0
U14-E11	AT2G17950		Homeobox gene controlling the stem cell pool. Expressed in the stem cell organizing center of meristems. Required to keep the stem cells in an undifferentiated state. Regulation of WUS transcription is a central checkpoint in stem cell control. The size of the WUS expression domain controls the size of the stem cell population through WUS indirectly activating the expression of CLAVATA3 (CLV3) in…	HB a,b,c	0	0
U14-E12	AT4G37610		BTB and TAZ domain protein. Located in cytoplasm and expressed in fruit, flower and leaves.	TAZ a,b	0	0
U14-F01	AT5G67190		encodes a member of the DREB subfamily A-5 of ERF/AP2 transcription factor family. The protein contains one AP2 domain. There are 16 members in this subfamily including RAP2.1, RAP2.9 and RAP2.10.	AP2-EREBP a,b,c	0	0
U14-F02	AT1G46768		encodes a member of the DREB subfamily A-5 of ERF/AP2 transcription factor family (RAP2.1). The protein contains one AP2 domain. There are 16 members in this subfamily including RAP2.9 and RAP2.10.	AP2-EREBP a,b,c	0	0
U14-F03	AT5G40710		zinc finger (C2H2 type) family protein	C2H2 b	0	0
U14-F04	AT3G56850		Encodes an ABA-responsive element binding protein with a bZIP domain. Located in the nucleus and expressed in the embryo during seed maturation.	bZIP a,b,c	0	0
U14-F05	AT5G63090		Involved in lateral organ development	LOB a / AS2 b	0	0
U14-F06	AT3G54620		bZIP transcription factor-like protein mRNA	bZIP a,b,c	0	0
U14-F07	AT2G30590		Encodes WRKY DNA-binding protein 21 (WRKY21).	WRKY a,b	0	0
U14-F08	AT3G14230		encodes a member of the ERF (ethylene response factor) subfamily B-2 of ERF/AP2 transcription factor family (RAP2.2). The protein contains one AP2 domain. There are 5 members in this subfamily including RAP2.2 AND RAP2.12.	AP2-EREBP a,b,c	0	0
U14-F09	AT1G44810		DNA-binding storekeeper protein-related transcriptional regulator	GeBP a,b	0	0
U14-F10	AT2G25820		encodes a member of the DREB subfamily A-4 of ERF/AP2 transcription factor family. The protein contains one AP2 domain. There are 17 members in this subfamily including TINY.	AP2-EREBP a,b,c	0	0
U14-F11	AT3G58780		One of two genes (SHP1 and SHP2) that are required for fruit dehiscence. The two genes control dehiscence zone differentiation and promote the lignification of adjacent cells.	MADS a,b	0	0
U14-F12	AT5G27050		AGAMOUS-like 101 (AGL101)	MADS a,b	0	0
U14-G01	AT2G27470		nuclear factor Y, subunit B11 (NF-YB11)	CCAAT a / CCAAT-HAP3 b	0	0
U14-G02	AT4G10600		RING/FYVE/PHD zinc finger superfamily protein	PHD b	0	0
U14-G03	AT5G03415		Encodes a homolog of the animal DP protein. DP, in animals, forms a heterodimer with E2F and plays a central role in G1/S transition in the cell division cycle. DPB has been shown to interact with non phosphorylated E2Fc	E2F-DP a,b,c	0	0
U14-G04	AT1G68030		RING/FYVE/PHD zinc finger superfamily protein	PHD a,b	0	0
U14-G05	AT1G74890		Encodes a nuclear response regulator that acts as a negative regulator in cytokinin-mediated signal transduction. Transcript accumulates in leaves and roots in response to cytokinin treatment.	Orphans a	0	0
U14-G06	AT2G41310		Encodes an A- type response Regulator that is primarily expressed in the root and is involved in cytokinin-mediated signalling.	Orphans a	0	0
U14-G07	AT3G13960		Growth regulating factor encoding transcription activator. One of the nine members of a GRF gene family, containing nuclear targeting domain. Involved in leaf development and expressed in root, shoot and flower.	GRF a,b	0	0
U14-G08	AT3G14740		RING/FYVE/PHD zinc finger superfamily protein	PHD a,b	0	0
U14-G09	AT2G39000		Acyl-CoA N-acyltransferases (NAT) superfamily protein	GNAT a	0	0
U14-G10	AT1G61990		Mitochondrial transcription termination factor family protein	mTERF a	0	0
U14-G11	AT2G34620		Mitochondrial transcription termination factor family protein	mTERF a	0	0
U14-G12	AT1G31760		SWIB/MDM2 domain superfamily protein	SWI/SNF-BAF60b a	0	0
U14-H01	AT5G50670	2	Squamosa promoter-binding protein-like (SBP domain) transcription factor family protein	SBP a,b,c	1	1
U14-H02	AT5G14170		CHC1 is predicted to encode a protein that belongs to the chromodomain remodeling complex. Two RNAi knock-down lines have a dwarf phenotype and reduced rates of Agrobacterium-mediated transformation. The low rate of root-mediated transformation rate may result from altered root morphology or reduced root growth rates.	SWI/SNF-BAF60b a	0	0
U14-H03	AT4G14713		PPD1 (and its paralog, PPD2) encode plant-specific putative DNA-binding proteins. PPD1 and PPD2 are not found in grasses. Overexpression of PPD reduces lamina size by promoting the early arrest of dispersed meristematic cells DMC proliferation during leaf and silique development. Deletion of the PPD locus increases leaf lamina size and results in dome-shaped rather than flat leaves. Siliques are …	ZIM b,c	0	0
U14-H04	AT1G70030		Paired amphipathic helix (PAH2) superfamily protein	Orphans a	0	0
U14-H05	AT3G02860		zinc ion binding	C2H2 d	0	0
U14-H06	AT1G69030		BSD domain-containing protein	BSD a	0	0
U14-H07	AT2G16770		Basic-region leucine zipper (bZIP23) transcription factor involved in the adaptation to zinc deficiency. Binds ZDRE motifs.	bZIP a,b,c	0	0
U14-H08	AT1G36060		encodes a member of the DREB subfamily A-6 of ERF/AP2 transcription factor family. The protein contains one AP2 domain. There are 8 members in this subfamily including RAP2.4.	AP2-EREBP a,b,c	0	0
U14-H09	AT1G62300		Encodes a transcription factor WRKY6. Regulates Phosphate1 (Pho1) expression in response to low phosphate (Pi) stress.	WRKY a,b,c	0	0
U14-H10	AT4G25610		C2H2-like zinc finger protein	C2H2 a,b,c	0	0
U14-H11	AT5G50820		NAC domain containing protein 97 (NAC097)	NAC a,b	0	0
U14-H12	AT5G66770		GRAS family transcription factor	GRAS a,b	0	0
U15-A01	AT5G50010		sequence-specific DNA binding transcription factors	bHLH d	0	0
U15-A02	AT1G01260		basic helix-loop-helix (bHLH) DNA-binding superfamily protein	bHLH a,b	0	0
U15-A03	AT1G08540		Enodes a subunit of chloroplast RNA polymerase, confers the ability to recognize promoter sequences on the core enzyme. SIG1 is induced by red and blue light.	SIGMA70-like a	0	0
U15-A04	AT2G33835		Encodes a zinc finger domain containing protein that is expressed in the shoot/root apex and vasculature, and acts with FRI to repress flowering.FES1 mutants in a Col(FRI+) background will flower early under inductive conditions.	C3H a,b	0	0
U15-A05	AT1G24260		Member of the MADs box transcription factor family. SEP3 is redundant with SEP1 and 2. Flowers of SEP1/2/3 triple mutants show a conversion of petals and stamens to sepals.SEP3 forms heterotetrameric complexes with other MADS box family members and binds to the CArG box motif.	MADS a,b	0	0
U15-A06	AT1G61970		Mitochondrial transcription termination factor family protein	mTERF a	0	0
U15-A07	AT2G33720		AP2/B3-like transcriptional factor family protein	REM(B3) d	0	0
U15-A08	AT2G40740		member of WRKY Transcription Factor	WRKY a,b,c	0	0
U15-A09	AT2G40750		member of WRKY Transcription Factor	WRKY a,b,c	0	0
U15-A10	AT5G02030		Mutant has additional lateral organs and phyllotaxy defect. Encodes a homeodomain transcription factor. Has sequence similarity to the Arabidopsis ovule development regulator Bell1. Binds directly to the AGAMOUS cis-regulatory element. Its localization to the nucleus is dependent on the coexpression of either STM or BP.	HB a,b	0	0
U15-A11	AT2G26960		Member of the R2R3 factor gene family.	MYB a,b	0	0
U15-A12	AT1G68190		B-box zinc finger family protein	Orphans a	0	0
U15-B01	AT5G65310		Encodes a class I HDZip (homeodomain-leucine zipper) protein that is a positive regulator of ABA-responsiveness, mediating the inhibitory effect of ABA on growth during seedling establishment.	HB a,b	0	0
U15-B02	AT3G55370		Encodes a nuclear localized Dof domain containing transcription factor expressed primarily in roots. Responsive to salicylic acid. Transgenic overexpressors have yellow leaves and short, defective roots.	C2C2-DOF a,b,c	0	0
U15-B03	AT4G31660		AP2/B3-like transcriptional factor family protein	ABI3-VP1 a,b	0	0
U15-B04	AT2G01200		Belongs to auxin inducible gene family.	AUX-IAA a,b	0	0
U15-B05	AT5G47670		Encodes LEC1-Like (L1L), closely related to LEC1 (Leafy Cotyledon1). Functions as a regulator of embryo development.	CCAAT a / CCAAT-HAP3 b	0	0
U15-B06	AT3G27810		Encodes a member of the R2R3-MYB transcription factor gene family. Induced by jasmonate. Involved in jasmonate response during stamen development.	MYB a,b	0	0
U15-B07	AT3G66656		AGAMOUS-like 91 (AGL91)	MADS a,b	0	0
U15-B08	AT5G58890		AGAMOUS-like 82 (AGL82)	MADS a,b	0	0
U15-B09	AT1G17590		nuclear factor Y, subunit A8 (NF-YA8)	CCAAT a / CCAAT-HAP2 b / CBFB_NFYA c	0	0
U15-B10	AT1G74080		Encodes a putative transcription factor, member of the R2R3 factor gene family (MYB122).	MYB a,b	0	0
U15-B11	AT1G60040		AGAMOUS-like 49 (AGL49)	MADS a,b	0	0
U15-B12	AT1G69540		Encodes a member of the MIKC (MADS box, Keratin binding domain, and C terminal domain containing )family of transcriptional regulators.	MADS a,b	0	0
U15-C01	AT3G62610		Member of the R2R3 factor gene family.	MYB a,b	0	0
U15-C02	AT1G80390		Member of a multigene family of Auxin responsive genes.	AUX-IAA a,b	0	0
U15-C03	AT3G07340		basic helix-loop-helix (bHLH) DNA-binding superfamily protein	bHLH a,b	0	0
U15-C04	AT1G12610		Encodes a member of the DREB subfamily A-1 of ERF/AP2 transcription factor family (DDF1). The protein contains one AP2 domain. There are six members in this subfamily, including CBF1, CBF2, and CBF3. Overexpression of this gene results in delayed flowering and dwarfism, reduction of gibberellic acid biosynthesis, and increased tolerance to high levels of salt. This gene is expressed in all tissue…	AP2-EREBP a,b,c	0	0
U15-C05	AT1G51120		AP2/B3 transcription factor family protein	AP2-EREBP a,b	0	0
U15-C06	AT5G11590		encodes a member of the DREB subfamily A-4 of ERF/AP2 transcription factor family. The protein contains one AP2 domain. There are 17 members in this subfamily including TINY.	AP2-EREBP a,b,c	0	0
U15-C07	AT5G17430		Encodes an AP2-domain containing protein similar to ANT. Expressed in embryos and lateral root primordium.	AP2-EREBP a,b,c	0	0
U15-C08	AT3G12680		Member of the floral homeotic AGAMOUS pathway.	C3H a,b	0	0
U15-C09	AT3G48440		Zinc finger C-x8-C-x5-C-x3-H type family protein	C3H a,b	0	0
U15-C10	AT3G55980		salt-inducible zinc finger 1 (SZF1)	C3H a,b	0	0
U15-C11	AT2G43060		ILI1 binding bHLH 1 (IBH1)	bHLH d	0	0
U15-C12	AT4G18960		Floral homeotic gene encoding a MADS domain transcription factor. Specifies floral meristem and carpel and stamen identity. Binds CArG box sequences. It is the only C function gene. It interacts genetically with the other homeotic genes to specify the floral organs.	MADS a,b	0	0
U15-D01	AT1G28300		Transcription factor that contains a B3 domain, a DNA-binding motif unique to plants and characteristic of several transcription factors. Plays critical roles both early and late during embryo development. LEC2 RNA accumulates primarily during seed development. LEC2 is required for the maintenance of suspensor morphology, specification of cotyledon identity, progression through the maturation pha…	ABI3-VP1 a,b	0	0
U15-D02	AT4G14490		SMAD/FHA domain-containing protein	FHA a,b	0	0
U15-D03	AT2G48100		Exonuclease family protein	C2H2 a,b	0	0
U15-D04	AT4G37940		encodes a MADS box protein, highly expressed in the root.	MADS a,b	0	0
U15-D05	AT5G65080		Is upregulated during vernalization and regulates flowering time. Encodes MADS-domain protein. Two variants encoding proteins of 198 and 184 amino acids have been reported.	MADS a,b	0	0
U15-D06	AT4G09100		RING/U-box superfamily protein	ND	0	0
U15-D07	AT3G43430		RING/U-box superfamily protein	ND	0	0
U15-D08	AT1G18780		RING/U-box superfamily protein	ND	0	0
U15-D09	AT1G18760		Zinc finger, C3HC4 type (RING finger) family protein	ND	0	0
U15-D10	AT3G61630		CRF6 encodes one of the six cytokinin response factors. CRF5 belongs to the AP2/ERF superfamily of the transcriptional factors. CRF proteins rapidly relocalize to the nucleus in response to cytokinin. Analysis of loos-of-function mutants revealed that the CRFs function redundantly to regulate the development of embryos, cotyledons and leaves.	AP2-EREBP a,b,c	0	0
U15-D11	AT4G36710		GRAS family transcription factor	GRAS a,b	0	0
U15-D12	AT3G45150		TCP domain protein 16 (TCP16)	TCP a,b,c	0	0
U15-E01	AT3G18550		Encodes a TCP transcription factor, closely related to teosinte branched1, arrests axillary bud development and prevents axillary bud outgrowth.	TCP a,b,c	0	0
U15-E02	AT3G12910		NAC (No Apical Meristem) domain transcriptional regulator superfamily protein	NAC a / NAM c	0	0
U15-E03	AT1G62360		Class I knotted-like homeodomain protein that is required for shoot apical meristem (SAM) formation during embryogenesis and for SAM function throughout the lifetime of the plant. Functions by preventing incorporation of cells in the meristem center into differentiating organ primordia.	HB a,b	0	0
U15-E04	AT4G08250		GRAS family transcription factor	GRAS a,b	0	0
U15-E05	AT5G26170		member of WRKY Transcription Factor	WRKY a,b,c	0	0
U15-E06	AT4G00210		LOB domain-containing protein 31 (LBD31)	LOB a / AS2 b	0	0
U15-E07	AT1G09250		basic helix-loop-helix (bHLH) DNA-binding superfamily protein	ND	0	0
U15-E08	AT3G56400		member of WRKY Transcription Factor	WRKY a,b,c	0	0
U15-E09	AT2G04240		Encodes a small protein with an N-terminal trans-membrane domain and a RING-H2 zinc finger motif located at the C-terminus. Gene expression is induced by salt and osmotic stress. Transcrips levels are induced by DELLA proteins and repressed by gibberellic acid. Involved in ABA metabolism.	ND	0	0
U15-E10	AT3G47600		Encodes a putative transcription factor (MYB94).	MYB a,b	0	0
U15-E11	AT1G72360		Encodes a member of the ERF (ethylene response factor) subfamily B-2 of ERF/AP2 transcription factor family. The protein contains one AP2 domain. There are 5 members in this subfamily including RAP2.2 AND RAP2.12.	AP2-EREBP a,b,c	0	0
U15-E12	AT5G17810		Encodes a WUSCHEL-related homeobox gene family member with 65 amino acids in its homeodomain. Proteins in this family contain a sequence of eight residues (TLPLFPMH) downstream of the homeodomain called the WUS box.	HB a,b,c	0	0
U15-F01	AT2G33880		Encodes a protein with similarity to WUS type homeodomain protein. Required for meristem growth and development and acts through positive regulation of WUS. Loss of function phenotypes include embryo lethality, hyponastic cotyledons, reduced root development and smaller meristems. Phenotypes can be rescued by addition of sucrose in the growth media. Overexpression can partially rescue the triple …	HB a,b,c	0	0
U15-F02	AT3G11020		encodes a member of the DREB subfamily A-2 of ERF/AP2 transcription factor family (DREB2B). The protein contains one AP2 domain. There are eight members in this subfamily including DREB2A.	AP2-EREBP a,b,c	0	0
U15-F03	AT3G03550		RING/U-box superfamily protein	ND	0	0
U15-F04	AT1G03790		Encodes SOMNUS (SOM), a nucleus-localized CCCH-type zinc finger protein. SOM negatively regulates light-dependent seed germination downstream of PIL5 (AT2G20180).	C3H a,b	0	0
U15-F05	AT1G25280		Member of TLP family	TUB a,c	0	0
U15-F06	AT4G22140		EARLY BOLTING IN SHORT DAYS (EBS)	PHD a,b	0	0
U15-F07	AT1G69010		BES1-interacting Myc-like protein 2 (BIM2)	bHLH a,b	0	0
U15-F08	AT2G43010		Isolated as a semidominant mutation defective in red -light responses. Encodes a nuclear localized bHLH protein that interacts with active PhyB protein. Negatively regulates phyB mediated red light responses. Involved in shade avoidance response. Protein abundance is negatively regulated by PhyB.	bHLH a,b	0	0
U15-F09	AT4G13040		Integrase-type DNA-binding superfamily protein	AP2-EREBP a,b	0	0
U15-F10	AT4G39250		RAD-like 1 (RL1)	MYB-related a,b	0	0
U15-F11	AT3G05690		Encodes a subunit of CCAAT-binding complex, binds to CCAAT box motif present in some plant promoter sequences. One of three members of this class (HAP2A, HAP2B, HAP2C), it is expressed in vegetative and reproductive tissues.	CCAAT a / CCAAT-HAP2 b / CBFB_NFYA c	0	0
U15-F12	AT1G18570		Encodes a member of the R2R3-MYB transcription family. Involved in indole glucosinolate biosynthesis.	MYB a,b	0	0
U15-G01	AT1G65620		required for formation of a symmetric flat leaf lamina, encodes a member of a family of proteins characterized by cysteine repeats and a leucine zipper	LOB a / AS2 b	0	0
U15-G02	AT5G03780		Encodes a protein whose sequence is similar to human telomere proteins. This belongs to TRFL family 2, which do not show DNA binding in vitro.	MYB-related d	0	0
U15-G03	AT3G01220		Encodes a homeodomain leucine zipper class I (HD-Zip I) protein. Expressed during seed germination in the micropylar endosperm and in the root cap, and increases ABA sensitivity and seed dormancy when mutated.	HB a,b	0	0
U15-G04	AT1G68810		basic helix-loop-helix (bHLH) DNA-binding superfamily protein	bHLH a,b	0	0
U15-G05	AT3G27010		Belongs to a TCP protein transcription factor family. Members of this family contain a predicted basic-helix-loop-helix domain involved in DNA binding. Related to rice PCF1 and PCF2 genes. Binds to the GCCCR element of CYCB1	TCP a,b,c	0	0
U15-G06	AT5G57620		Encodes a putative transcription factor (MYB36).	MYB a,b	0	0
U15-G07	AT1G68880		basic leucine-zipper 8 (bZIP)	bZIP a,b,c	0	0
U15-G08	AT5G26930		Encodes a member of the GATA factor family of zinc finger transcription factors. Controls lateral root founder cell specification.	C2C2-GATA a,b	0	0
U15-G09	AT2G21060		Glycine-rich protein (AtGRP2b). Also named as CSP4 (cold shock domain protein 4) containing a well conserved cold shock domain (CSD) and glycine-rich motifs interspersed by two retroviral-like CCHC zinc fingers. AtCSP4 is expressed in all tissues but accumulates in reproductive tissues and those undergoing cell divisions. Overexpression of AtCSP4 reduces silique length and induces embryo lethalit…	CSD a,c	0	0
U15-G10	AT1G24590		Encodes a member of the ERF (ethylene response factor) subfamily B-1 of ERF/AP2 transcription factor family. The protein contains one AP2 domain. There are 15 members in this subfamily including ATERF-3, ATERF-4, ATERF-7, and LEAFY PETIOLE. This gene functions in the regeneration of shoots in tissue culture, probably through transcriptional regulation of CUC1. May also be involved in activation o…	AP2-EREBP a,b,c	0	0
U15-G11	AT2G32460		Member of the R2R3 factor gene family.	MYB a,b	0	0
U15-G12	AT2G18280		Member of TLP family	TUB a,c	0	0
U15-H01	AT3G49760		basic leucine-zipper 5 (bZIP5)	bZIP a,b,c	0	0
U15-H02	AT5G08130		Arabidopsis thaliana basic helix-loop-helix (bHLH) family protein involved in brassinosteroid signaling. It synergistically interacts with BES1 to bind to E box sequences (CANNTG).	bHLH a,b	0	0
U15-H03	AT1G70920		homeobox-leucine zipper protein 18 (HB18)	HB a,b	0	0
U15-H04	AT5G24050		FUNCTIONS IN: DNA binding	REM(B3) d	0	0
U15-H05	AT5G43650		BHLH92	bHLH a,b	0	0
U15-H06	AT5G26749		C2H2 and C2HC zinc fingers superfamily protein	C3H d	0	0
U15-H07	AT1G77920		bZIP transcription factor family protein	bZIP a,b,c	0	0
U15-H08	AT1G07640		A member of the DOF transcription factors. Prominently expressed in the phloem of leaves and other organs. Expression is induced by wounding, MeJA and insect feeding. Upregulates glucosinolate biosynthesis.	C2C2-DOF a,b,c	0	0
U15-H09	AT2G20570		Encodes GLK1, Golden2-like 1, one of a pair of partially redundant nuclear transcription factors that regulate chloroplast development in a cell-autonomous manner. GLK2, Golden2-like 2, is encoded by At5g44190. GLK1 and GLK2 regulate the expression of the photosynthetic apparatus.	G2-like a,b	0	0
U15-H10	AT3G23210		basic Helix-Loop-Helix 34 (bHLH34)	bHLH a,b	0	0
U15-H11	AT5G06420		Zinc finger (CCCH-type/C3HC4-type RING finger) family protein	C3H a,b	0	0
U15-H12	AT3G19860		basic Helix-Loop-Helix 121 (bHLH121)	bHLH a,b	0	0
U16-A01	AT1G68640		Encodes bZIP-transcription factor. Mutant plants have extra floral organs. PAN is essential for AG activation in early flowers of short-day-grown plants.	bZIP a,b,c	0	0
U16-A02	AT5G64810		member of WRKY Transcription Factor	WRKY a,b,c	0	0
U16-A03	AT1G53230	1	Encodes a member of a recently identified plant transcription factor family that includes Teosinte branched 1, Cycloidea 1, and proliferating cell nuclear antigen (PCNA) factors, PCF1 and 2. Regulated by miR319. Involved in heterochronic regulation of leaf differentiation.	TCP a,b,c	1	0
U16-A04	AT4G21440		Encodes a MYB transcription factor involved in wounding and osmotic stress response. Member of the R2R3 factor gene family.	MYB a,b	0	0
U16-A05	AT2G14760		basic helix-loop-helix (bHLH) DNA-binding superfamily protein	bHLH a,b	0	0
U16-A06	AT5G43620		Pre-mRNA cleavage complex II	C2H2 d	0	0
U16-A07	AT1G04500		CCT motif family protein	Orphans a / C2C2-CO-like b	0	0
U16-A08	AT1G02170		Encodes a type I metacaspase. Two Arabidopsis metacaspases, AT1G02170 (MC1) and AT4G25110 (MC2) antagonistically control programmed cell death in Arabidopsis. MC1 is a positive regulator of cell death and requires conserved caspase-like putative catalytic residues for its function. MC2 negatively regulates cell death. This function is independent of the putative catalytic residues. A third type I…	PEPTIDASE_C14 c	0	0
U16-A09	AT1G13960		Encodes WRKY DNA-binding protein 4 (WRKY4).	WRKY a,b,c	0	0
U16-A10	AT1G28470		NAC domain containing protein 10 (NAC010)	NAC a,b	0	0
U16-A11	AT1G47270		Member of TLP family	TUB a,c	0	0
U16-A12	AT1G56010		Encodes a transcription factor involved in shoot apical meristem formation and auxin-mediated lateral root formation. The gene is thought not to be involved in stress responses (NaCl, auxins, ethylene). NAC1 (NAC1)	NAC a,b	0	0
U16-B01	AT2G47850		Zinc finger C-x8-C-x5-C-x3-H type family protein	C3H a,b	0	0
U16-B02	AT1G61730		DNA-binding storekeeper protein-related transcriptional regulator	GeBP a,b	0	0
U16-B03	AT4G00610		DNA-binding storekeeper protein-related transcriptional regulator	GeBP a,b	0	0
U16-B04	AT1G13400		Along with JAG, it is involved in stamen and carpel development. Expression is limited to the adaxial side of lateral organs. Activated by AGAMOUS in a cal-1, ap1-1 background.	C2H2 b	0	0
U16-B05	AT1G32240		Encodes a member of the KANADI family of putative transcription factors. Together with KAN1, this gene appears to be involved in the development of the carpel and the outer integument of the ovule.Along with KAN1 and KAN4 appears to regulate the proper localization of PIN1 in early embryogenesis.	G2-like a,b	0	0
U16-B06	AT1G46264		Encodes SCHIZORIZA, a member of Heat Shock Transcription Factor (Hsf) family. Functions as a nuclear factor regulating asymmetry of stem cell divisions.	HSF a,b,c	0	0
U16-B07	AT1G48195		Zinc finger C-x8-C-x5-C-x3-H type family protein	C3H a,b	0	0
U16-B08	AT5G11260		Basic leucine zipper (bZIP) transcription factor. Nuclear localization. Involved in light-regulated transcriptional activation of G-box-containing promoters. Negatively regulated by Cop1. Although cytokinins do not appear to affect the gene's promoter activity, they appear to stabilize the protein. HY5 plays a role in anthocyanin accumulation in far-red light and blue light, but not in red light …	bZIP a,b,c	0	0
U16-B09	AT1G01350		Zinc finger (CCCH-type/C3HC4-type RING finger) family protein	C3H a,b	0	0
U16-B10	AT1G01920		SET domain-containing protein	SET a / PcG b	0	0
U16-B11	AT1G60700		SMAD/FHA domain-containing protein	FHA a,b	0	0
U16-B12	AT1G75530		Forkhead-associated (FHA) domain-containing protein	FHA a,b	0	0
U16-C01	AT2G21240		Encodes a member of the BASIC PENTACYSTEINE (BPC) proteins. BPC proteins are plant-specific transcription factors present throughout land plants. BPC transcription factor family is integral for a wide range of processes that support normal growth and development.	BBR-BPC a,b	0	0
U16-C02	AT2G22840		Growth regulating factor encoding transcription activator. One of the nine members of a GRF gene family, containing nuclear targeting domain. Mutants result in smaller leaves indicating the role of the gene in leaf development. Expressed in root, shoot and flower	GRF a,b	0	0
U16-C03	AT2G36010		Member of the E2F transcription factors, (cell cycle genes), key components of the cyclin D/retinoblastoma/E2F pathway.	E2F-DP a,b,c	0	0
U16-C04	AT2G45480		Growth regulating factor encoding transcription activator. One of the nine members of a GRF gene family, containing nuclear targeting domain. Involved in leaf development.	GRF a,b	0	0
U16-C05	AT4G10920		Transcriptional co-activator. Forms homodimers or heterodimers with the kiwi protein. Both proteins are involved in gene activation during pathogen defense and plant development.	Coactivator p15 a	0	0
U16-C06	AT4G36920		Encodes a floral homeotic gene, a member of the AP2/EREBP (ethylene responsive element binding protein) class of transcription factors and is involved in the specification of floral organ identity, establishment of floral meristem identity, suppression of floral meristem indeterminancy, and development of the ovule and seed coat. AP2 also has a role in controlling seed mass. Dominant negative all…	AP2-EREBP a,b,c	0	0
U16-C07	AT5G49420		MADS-box transcription factor family protein	MADS a,b	0	0
U16-C08	AT1G34370		Encodes a putative nuclear Cys(2)His(2)-type zinc finger protein involved in H+ and Al3+ rhizotoxicity. In mutants exposed to aluminum stress, there is no induction of AtALMT1, an malate transporter known to be involved in the mediation of aluminum toxicity.	C2H2 a,b,c	0	0
U16-C09	AT3G06410		Zinc finger C-x8-C-x5-C-x3-H type family protein	C3H a,b	0	0
U16-C10	AT2G23660		LOB domain-containing protein 10 (LBD10)	LOB a / AS2 b	0	0
U16-C11	AT3G24490		Alcohol dehydrogenase transcription factor Myb/SANT-like family protein	TRIHELIX a,b	0	0
U16-C12	AT5G65100		Ethylene insensitive 3 family protein	EIL a,b	0	0
U16-D01	AT1G19050		Encodes a member of the Arabidopsis response regulator (ARR) family, most closely related to ARR15. A two-component response regulator protein containing a phosphate accepting domain in the receiver domain but lacking a DNA binding domain in the output domain. Involved in response to cytokinin and meristem stem cell maintenance. Arr7 protein is stabilized by cytokinin.	Orphans a	0	0
U16-D02	AT2G23060		Acyl-CoA N-acyltransferases (NAT) superfamily protein	GNAT a	0	0
U16-D03	AT5G38740		AGAMOUS-like 77 (AGL77)	MADS a,b	0	0
U16-D04	AT2G03060		Encodes a member of the MIKC (MADS box, Keratin binding domain, and C terminal domain containing )family of transcriptional regulators. AGL30 is expressed in pollen.It forms heterodimers with other MICK family members.	MADS a,b	0	0
U16-D05	AT1G60350		NAC domain containing protein 24 (NAC024)	NAC a,b	0	0
U16-D06	AT2G42410		Encodes a zinc finger protein ZFP11. Overexpression of ZFP11 causes mortality and a deformed phenotype.	C2H2 a,b,c	0	0
U16-D07	AT3G51060		A member of SHI gene family. Arabidopsis thaliana has ten members that encode proteins with a RING finger-like zinc finger motif. Despite being highly divergent in sequence, many of the SHI-related genes are partially redundant in function and synergistically promote gynoecium, stamen and leaf development in Arabidopsis. STY1/STY2 double mutants showed defective style, stigma as well as serrated …	SRS a,b	0	0
U16-D08	AT5G54067		unknown protein	REM(B3) d	0	0
U16-D09	AT1G75240		Encodes a zinc finger-homeodomain transcription factor ZHD5. Nuclear import and DNA binding of the ZHD5 transcription factor is modulated by a competitive peptide inhibitor MIF1 (AT1G74660).	zf-HD a,b	0	0
U16-D10	AT5G15850		Homologous to the flowering-time gene CONSTANS.	C2C2-CO-like a,b	0	0
U16-D11	AT1G34180		NAC domain containing protein 16 (NAC016)	NAC a,b	0	0
U16-D12	AT1G69560		Encodes LOF2 (LATERAL ORGAN FUSION2), a MYB-domain transcription factor expressed in organ boundaries. Functions in boundary specification, meristem initiation and maintenance, and organ patterning. Also see LOF1 (At1g26780).	MYB a,b	0	0
U16-E01	AT3G10000		embryo sac development arrest 31 (EDA31)	TRIHELIX a,b	0	0
U16-E02	AT5G56200		Encodes a transcription factor expressed in the female gametophyte.	C2H2 a,b,c	0	0
U16-E03	AT1G69570		Dof-type zinc finger DNA-binding family protein	C2C2-DOF a,b,c	0	0
U16-E04	AT1G68120		basic pentacysteine 3 (BPC3)	BBR-BPC a,b	0	0
U16-E05	AT1G68480		Encodes a putative zinc finger transcription factor that is necessary for proper lateral organ shape and is sufficient to induce the proliferation of lateral organ tissue. Together with NUB, it is involved in stamen and carpel development.	C2H2 b	0	0
U16-E06	AT2G46735		unknown protein	ND	0	0
U16-E07	AT4G35580		Encodes a calmodulin-binding NAC protein (CBNAC). Contains calmodulin-binding domain in the C-terminus of the protein. Functions as a calmodulin-regulated transcriptional repressor.	NAC a,b	0	0
U16-E08	AT5G50915		basic helix-loop-helix (bHLH) DNA-binding superfamily protein	bHLH a,b	0	0
U16-E09	AT5G65910		BSD domain-containing protein	BSD a	0	0
U16-E10	AT2G28550		related to AP2.7 (RAP2.7)	AP2-EREBP a,b,c	0	0
U16-E11	AT5G25390		encodes a member of the ERF (ethylene response factor) subfamily B-6 of ERF/AP2 transcription factor family. The protein contains one AP2 domain. There are 12 members in this subfamily including RAP2.11.	AP2-EREBP a,b,c	0	0
U16-E12	AT3G04930		DNA-binding storekeeper protein-related transcriptional regulator	GeBP a,b	0	0
U16-F01	AT2G02450		NAC domain containing protein 35 (NAC035)	NAC a,b	0	0
U16-F02	AT1G10585		basic helix-loop-helix (bHLH) DNA-binding superfamily protein	bHLH a,b	0	0
U16-F03	AT1G61980		Mitochondrial transcription termination factor family protein	mTERF a	0	0
U16-F04	AT1G15340		Protein containing methyl-CpG-binding domain.Has sequence similarity to human MBD proteins.	MBD c	0	0
U16-F05	AT1G72740		Homeodomain-like/winged-helix DNA-binding family protein	MYB-related a,b	0	0
U16-F06	AT3G12890		Encodes a protein belonging to a class of CCT (CONSTANS, CONSTANS-like, TOC1) domain proteins. The protein contains a 43 amino acid-long sequence with high homology to the CCT domain but does not have any B-box or GATA-type zinc finger domains. Functions as a transcriptional activator and regulates the expression of at least a subset of sugar-inducible genes.	Orphans a / C2C2-CO-like b	0	0
U16-F07	AT4G33280		AP2/B3-like transcriptional factor family protein	ABI3-VP1 a,b	0	0
U16-F08	AT2G29660		zinc finger (C2H2 type) family protein	C2H2 a,b,c	0	0
U16-F09	AT5G47790		SMAD/FHA domain-containing protein	FHA a,b	0	0
U16-F10	AT1G67710		Encodes an Arabidopsis response regulator (ARR) protein that acts in concert with other type-B ARRs in the cytokinin signaling pathway.	ARR-B a,b	0	0
U16-F11	AT5G05330		Encodes a protein with a putative HMG-box domain. The high-mobility group (HMG) proteins are chromatin-associated proteins that act as architectural factors in various nucleoprotein structures, which regulate DNA-dependent processes such as transcription and recombination. Expression of this gene was not detected according to Grasser et al. (J. Mol. Biol. 2006:358, 654-664).	HMG d	0	0
U16-F12	AT3G56570		SET domain-containing protein	SET a / PcG b	0	0
U16-G01	AT4G38910		The current TAIR8 structure of this gene is incorrect. The corrected structure, which will be visible in TAIR9, indicates that this gene could possibly be a pseudogene.	BBR-BPC a,b	0	0
U16-G02	AT5G24330		Encodes a SET-domain protein, a H3K27 monomethyltransferases required for chromatin structure and gene silencing. Regulates heterochromatic DNA replication. Contains a PCNA-binding domain. ATXR6 accumulates preferentially during the late G1 or S phase, suggesting that it plays a role in cell-cycle regulation or progression.	PHD a,b	0	0
U16-G03	AT4G18830		Member of the ovate protein family.Interacts with BLH1 and KNAT3. Regulates the subcellular localization of BLH1.	OFP a	0	0
U16-G04	AT5G58360		ovate family protein 3 (OFP3)	OFP a	0	0
U16-G05	AT5G22240		OFP10	OFP a	0	0
U16-G06	AT5G12980		Cell differentiation, Rcd1-like protein	RCD1-like a	0	0
U16-G07	AT3G56230		BTB/POZ domain-containing protein	TRAF a	0	0
U16-G08	AT3G53440		Homeodomain-like superfamily protein	ND	0	0
U16-G09	AT1G08320		bZIP transcription factor family protein	bZIP a,b,c	0	0
U16-G10	AT5G49200		WD-40 repeat family protein / zfwd4 protein (ZFWD4)	C3H a,b	0	0
U16-G11	AT1G18750		Encodes a member of the MIKC (MADS box, Keratin binding domain, and C terminal domain containing )family of transcriptional regulators. AGL65 is expressed in pollen.It forms heterodimers with other MICK family members (AGL104). Involved in late stages of pollen development and pollen tube growth.	MADS a,b	0	0
U16-G12	AT5G05550		sequence-specific DNA binding transcription factors	TRIHELIX a,b	0	0
U16-H01	AT1G62700		Encodes a NAC-domain transcription factor. Expressed in the vascular tissue.	NAC a,b	0	0
U16-H02	AT4G34400		AP2/B3-like transcriptional factor family protein	ABI3-VP1 a,b	0	0
U16-H03	AT5G53660		Growth regulating factor encoding transcription activator. One of the nine members of a GRF gene family, containing nuclear targeting domain. Involved in leaf development and expressed in shoot and flower.	GRF a,b	0	0
U16-H04	AT2G21650		RSM1 is a member of a small sub-family of single MYB transcription factors. Analysis of overexpressin lines indicate its involvement during early morphogenesis.	MYB-related d	0	0
U16-H05	AT4G12850		Far-red impaired responsive (FAR1) family protein	FAR1 a	0	0
U16-H06	AT2G36026		Ovate family protein	OFP a	0	0
U16-H07	AT4G34590		Encodes a basic domain leucine zipper (bZip) transcription factor bZIP11. Translation is repressed by sucrose. Directly regulates gene expression of ASN1 and ProDH2, which are enzyme-coding genes involved in amino acid metabolism.	bZIP a,b,c	0	0
U16-H08	AT1G18330		EARLY-PHYTOCHROME-RESPONSIVE1	MYB-related a,b	0	0
U16-H09	AT4G12350		Encodes a putative transcription factor (MYB42).	ND	0	0
U16-H10	AT1G19350		Encodes brassinosteroid (BR) signalling protein that accumulates in the nucleus as dephosphorylated form in response to BRs. Is phosphorylated by the BIN2 GSK3 kinase. It synergistically interacts with BIM1 to bind to E box sequences (CANNTG). The protein contains a nuclear localization signal (NLS), followed by a highly conserved amino-terminal domain (N) shared by all family members, a BIN2 pho…	BES1 a,b	0	0
U16-H11	AT5G01160		RING/U-box superfamily protein	C2H2 d	0	0
U16-H12	AT5G25810		encodes a member of the DREB subfamily A-4 of ERF/AP2 transcription factor family (TINY). The protein contains one AP2 domain. There are 17 members in this subfamily including TINY. Ectopic or overexpression of this gene in a Ds tagged line has reduced cell expansion. The expression of this gene is induced by ethylene and light and appears to stimulate cytokinin biosynthesis.	AP2-EREBP a,b,c	0	0
U17-A01	AT5G06160		Encodes a protein with similarity to pre-mRNA splicing factor SF3a60 that is involved in gametic cell fate determination. Loss of function results in the ectopic expression of egg cell makers suggesting a role in restriction of gametic cell fate. Expressed strongly in gametophytes and weakly in sporophytes.	C2H2 d	0	0
U17-A02	AT5G26610		D111/G-patch domain-containing protein	C2H2 b	0	0
U17-A03	AT3G56380		response regulator 17	Orphans a	0	0
U17-A04	AT5G25790		Tesmin/TSO1-like CXC domain-containing protein	CPP a,b	0	0
U17-A05	AT5G41090		NAC domain containing protein 95 (NAC095)	NAC a,b	0	0
U17-A06	AT5G09250		putative transcriptional co-activator (KIWI) mRNA, complete	Coactivator p15 a	0	0
U17-A07	AT3G07500		Far-red impaired responsive (FAR1) family protein	FAR1 a	0	0
U17-A08	AT1G72030		Acyl-CoA N-acyltransferases (NAT) superfamily protein	GNAT a	0	0
U17-A09	AT2G39030		Encodes a protein that acts as an ornithine N-delta-acetyltransferase, leading to the formation of N-delta-actetylornithine. This compound is likely used in plant defense and levels of it are increased in Arabidopsis plants in response to MeJA and ABA.	GNAT a	0	0
U17-A10	AT5G20240		Floral homeotic gene encoding a MADS domain transcription factor. Required for the specification of petal and stamen identities.	MADS a,b	0	0
U17-A11	AT3G15500		Encodes an ATAF-like NAC-domain transcription factor that doesn't contain C-terminal sequences shared by CUC1, CUC2 and NAM. Note: this protein (AtNAC3) is not to be confused with the protein encoded by locus AT3G29035, which, on occasion, has also been referred to as AtNAC3.	NAC a,b	0	0
U17-A12	AT3G02400		SMAD/FHA domain-containing protein	FHA a,b	0	0
U17-B01	AT3G53920		Encodes a sigma-like transcription factor, Sigma 3 (SIG3 or SIGC). As a subunit of chloroplast RNA polymerase, SIG3 confers the ability to recognize promoter sequences on the core enzyme. SIG3 transcribes specifically the psbN gene in plastids.	SIGMA70-like a	0	0
U17-B02	AT2G27050		ethylene-insensitive3-like1 (EIL1)	EIL a,b	0	0
U17-B03	AT4G29230		NAC domain containing protein 75 (NAC075)	NAC a,b	0	0
U17-B04	AT4G37580		involved in apical hook development. putative N-acetyltransferase	GNAT a	0	0
U17-B05	AT4G02990		Encodes BELAYA SMERT (BSM), a plastid-localized protein homologous to mitochondrial transcription termination factors (mTERF) found in animal. Mutant bsm cells are albino, are compromised in growth, and suffer defects in global plastidic gene expression.	mTERF a	0	0
U17-B06	AT4G31060		encodes a member of the DREB subfamily A-5 of ERF/AP2 transcription factor family. The protein contains one AP2 domain. There are 15 members in this subfamily including RAP2.1, RAP2.9 and RAP2.10. A maternally expressed imprinted gene.	AP2-EREBP a,b,c	0	0
U17-B07	AT5G60142		AP2/B3-like transcriptional factor family protein	ABI3-VP1 a / B3 c	0	0
U17-B08	AT5G18000		Encodes VERDANDI (VDD), a putative transcription factor belonging to the reproductive meristem (REM) family. VDD is a direct target of the MADS domain ovule identity complex. Mutation in VDD affects embryo sac differentiation.	ABI3-VP1 a,b	0	0
U17-B09	AT1G55750		BSD domain (BTF2-like transcription factors, Synapse-associated proteins and DOS2-like proteins)	BSD a	0	0
U17-B10	AT3G52910		Growth regulating factor encoding transcription activator. One of the nine members of a GRF gene family, containing nuclear targeting domain. Involved in leaf development and expressed in root, shoot and flower.	GRF a,b	0	0
U17-B11	AT4G37850		basic helix-loop-helix (bHLH) DNA-binding superfamily protein	bHLH a,b	0	0
U17-B12	AT5G06770		KH domain-containing protein / zinc finger (CCCH type) family protein	C3H a,b	0	0
U17-C01	AT2G39250		Encodes a AP2 domain transcription factor that can repress flowering. SNZ and its paralogous gene, SCHLAFMUTZE (SMZ), share a signature with partial complementarity to the miR172 microRNA, whose precursor is induced upon flowering.	AP2-EREBP a,b,c	0	0
U17-C02	AT5G03220		Mediator complex, subunit Med7	MED7 a	0	0
U17-C03	AT2G04740		ankyrin repeat family protein	TRAF a	0	0
U17-C04	AT5G10510		Encodes an AP2-domain transcription factor involved in root stem cell identity and root development.	AP2-EREBP a,b,c	0	0
U17-C05	AT1G76900		Member of TLP family	TUB a,c	0	0
U17-C06	AT3G28730		encodes a component of the FAcilitates Chromatin Transcription (FACT) complex, SSRP1. Along with STP16 binds to the promoter of FLC.	HMG a,b	0	0
U17-C07	AT4G28030		Acyl-CoA N-acyltransferases (NAT) superfamily protein	GNAT a	0	0
U17-C08	AT1G62010		Mitochondrial transcription termination factor family protein	mTERF a	0	0
U17-C09	AT1G74120		Mitochondrial transcription termination factor family protein	mTERF a	0	0
U17-C10	AT2G36000		Mitochondrial transcription termination factor family protein	mTERF a	0	0
U17-C11	AT1G79220		Mitochondrial transcription termination factor family protein	mTERF a	0	0
U17-C12	AT2G23290		Member of the R2R3 factor gene family.	MYB a,b	0	0
U17-D01	AT2G32100		ovate family protein 16 (OFP16)	OFP a	0	0
U17-D02	AT1G76590		PLATZ transcription factor family protein	PLATZ a,b	0	0
U17-D03	AT2G46260		Involvement in protein ubiquitylation is predicted based on physical interaction with CULLIN 3 proteins.	TRAF a	0	0
U17-D04	AT1G24210		Paired amphipathic helix (PAH2) superfamily protein	Orphans a	0	0
U17-D05	AT3G63030		Protein containing methyl-CpG-binding domain.Has sequence similarity to human MBD proteins.	zf-CW c	0	0
U17-D06	AT1G43160		encodes a member of the ERF (ethylene response factor) subfamily B-4 of ERF/AP2 transcription factor family (RAP2.6). The protein contains one AP2 domain. There are 7 members in this subfamily.	AP2-EREBP a,b,c	0	0
U17-D07	AT4G17490		Encodes a member of the ERF (ethylene response factor) subfamily B-3 of ERF/AP2 transcription factor family (ATERF-6). The protein contains one AP2 domain. There are 18 members in this subfamily including ATERF-1, ATERF-2, AND ATERF-5.	AP2-EREBP a,b,c	0	0
U17-D08	AT5G07500		Encodes an embryo-specific zinc finger transcription factor required for heart-stage embryo formation.	C3H a,b	0	0
U17-D09	AT5G41380		CCT motif family protein	Orphans a / C2C2-CO-like b	0	0
U17-D10	AT3G53820		C2H2 and C2HC zinc fingers superfamily protein	C2H2 a,b	0	0
U17-D11	AT4G18450		encodes a member of the ERF (ethylene response factor) subfamily B-3 of ERF/AP2 transcription factor family. The protein contains one AP2 domain. There are 18 members in this subfamily including ATERF-1, ATERF-2, AND ATERF-5.	AP2-EREBP a,b,c	0	0
U17-D12	AT1G16490		Member of the R2R3 factor gene family.	MYB a,b	0	0
U17-E01	AT5G54470		B-box type zinc finger family protein	Orphans a	0	0
U17-E02	AT2G34830		member of WRKY Transcription Factor	WRKY a,b,c	0	0
U17-E03	AT5G62610		basic helix-loop-helix (bHLH) DNA-binding superfamily protein	bHLH a,b	0	0
U17-E04	AT3G24010		ING1 encodes a member of the Inhibitor of Growth family of nuclear-localized PhD domain containing homeodomain proteins. Binds to H3K4 di or trimethylated DNA.	PHD a,b	0	0
U17-E05	AT4G25990		chloroplast import apparatus CIA2-like. CIA2 is a transcription factor which upregulates chloroplast translocon genes	Orphans a / C2C2-CO-like b	0	0
U17-E06	AT1G32070		Encodes a nuclear acetyltransferase (NSI)that interacts with the geminivirus movement protein NSP. This interaction is required for viral infection and systemic spread. Acetylates the viral coat protein (CP) in vitro, but not NSP. NSP inhibits NSI activity in vitro. NSI is highly transcribed in phloem and in xylem parenchyma cells, and in the apical meristem and guard cells, within young tissues …	GNAT a	0	0
U17-E07	AT2G03340		Encodes WRKY DNA-binding protein 3 (WRKY3).	WRKY a,b,c	0	0
U17-E08	AT1G22130		Encodes a member of the MIKC (MADS box, Keratin binding domain, and C terminal domain containing )family of transcriptional regulators. AGL104 is expressed in pollen.It forms heterodimers with other MICK family members (AGL65 and AGL30). Involved in late stages of pollen development and pollen tube growth.	MADS a,b	0	0
U17-E09	AT1G54360		Encodes one of two Arabidopsis proteins with significant similarity to the histone fold TBP-associated factor TAF6.	ND	0	0
U17-E10	AT5G27090		AGAMOUS-like 54 (AGL54)	MADS a,b	0	0
U17-E11	AT1G68800		Encodes a TCP transcription factor, closely related to teosinte branched1, arrests axillary bud development and prevents axillary bud outgrowth. Transcription level and mutant phenotype are weaker than its homolog BRC1 (At3G18550).	TCP a,b,c	0	0
U17-E12	AT5G17800		Member of the R2R3 factor gene family.	MYB a,b	0	0
U17-F01	AT1G56650		Encodes a putative MYB domain containing transcription factor involved in anthocyanin metabolism and radical scavenging. Essential for the sucrose-mediated expression of the dihydroflavonol reductase gene. Auxin and ethylene responsiveness of PAP1 transcription is lost in myb12 mutants.	MYB a,b	0	0
U17-F02	AT3G61120		AGAMOUS-like 13 (AGL13)	MADS a,b	0	0
U17-F03	AT1G20693		Encodes a protein belonging to the subgroup of HMGB (high mobility group B) proteins that have a distinctive DNA-binding motif, the HMG-box domain. The motif confers non-sequence specific interaction with linear DNA and structure-specific binding to distorted DNA sites. The HMGB proteins are involved in the assembly of nucleoprotein complexes. Can be phosphorylated by CK2alpha.	HMG a,b	0	0
U17-F04	AT4G36780		BES1/BZR1 homolog 2 (BEH2)	BES1 a,b	0	0
U17-F05	AT2G02080		indeterminate(ID)-domain 4 (IDD4)	C2H2 a,b,c	0	0
U17-F06	AT4G28530		NAC domain containing protein 74 (NAC074)	NAC a,b	0	0
U17-F07	AT4G38680		Encodes a glycine-rich protein that binds nucleic acids and promotes DNA melting. Its transcript and protein levels are up-regulated in response to cold treatment with protein levels peaking earlier in shoots (~10-14 days) than in roots (~21 days). It is normally expressed in meristematic regions and developing tissues where cell division occurs. RNAi and antisense lines with lower levels of CSP2…	CSD a,c	0	0
U17-F08	AT1G72310		Encodes a putative RING-H2 zinc finger protein ATL3 (ATL3).	ND	0	0
U17-F09	AT5G67000		encodes a member of the ERF (ethylene response factor) subfamily B-6 of ERF/AP2 transcription factor family. The protein contains one AP2 domain. There are 12 members in this subfamily including RAP2.11.	AP2-EREBP a,b,c	0	0
U17-F10	AT1G07980		nuclear factor Y, subunit C10 (NF-YC10)	CCAAT a / CCAAT-HAP5 b	0	0
U17-F11	AT3G23220		encodes a member of the ERF (ethylene response factor) subfamily B-3 of ERF/AP2 transcription factor family. The protein contains one AP2 domain. There are 18 members in this subfamily including ATERF-1, ATERF-2, AND ATERF-5.	AP2-EREBP a,b,c	0	0
U17-F12	AT2G02740		Encodes a homolog of the potato p24 protein. It shares the conserved KGKAAL domain, a putative DNA-binding domain, with potato p24 and is localized to the plastid and not the nucleus.	PBF-2-like a / WHIRLY b	0	0
U17-G01	AT3G16870		Encodes a member of the GATA factor family of zinc finger transcription factors.	C2C2-GATA a,b	0	0
U17-G02	AT4G31620		Transcriptional factor B3 family protein	ABI3-VP1 a,b	0	0
U17-G03	AT5G47140	2	Encodes a member of the GATA factor family of zinc finger transcription factors.	C2C2-GATA a,b	1	1
U17-G04	AT5G58010		Encodes a basic helix-loop-helix (bHLH) protein that regulates root hair development. One of the three Arabidopsis homologs of the Lotus japonicus ROOTHAIRLESS1 (LjRHL1) gene: At2g24260 (AtLRL1), At4g30980 (AtLRL2), and At5g58010 (AtLRL3).	bHLH a,b	0	0
U17-G05	AT5G18680		Member of TLP family	TUB a,c	0	0
U17-G06	AT1G50680		AP2/B3 transcription factor family protein	AP2-EREBP a,b	0	0
U17-G07	AT1G52890		encodes a NAC transcription factor whose expression is induced by drought, high salt, and abscisic acid. This gene binds to ERD1 promoter in vitro.	NAC a,b	0	0
U17-G08	AT4G37260		Member of the R2R3 factor gene family.	MYB a,b	0	0
U17-G09	AT1G20910		ARID/BRIGHT DNA-binding domain-containing protein	ARID a,b	0	0
U17-G10	AT3G01030		C2H2 and C2HC zinc fingers superfamily protein	C2H2 b	0	0
U17-G11	AT3G19500		basic helix-loop-helix (bHLH) DNA-binding superfamily protein	ND	0	0
U17-G12	AT3G24820		BSD domain-containing protein	BSD a	0	0
U17-H01	AT5G35330		Protein containing methyl-CpG-binding domain.Has sequence similarity to human MBD proteins.	ND	0	0
U17-H02	AT2G47700		RED AND FAR-RED INSENSITIVE 2 (RFI2)	ND	0	0
U17-H03	AT4G24060		Dof-type zinc finger DNA-binding family protein	C2C2-DOF a,b,c	0	0
U17-H04	AT2G05900		Predicted to encodes a SU(VAR)3-9 homolog, a SET domain protein. Known SET domain proteins are involved in epigenetic control of gene expression and act as histone methyltransferases. There are 10 SUVH genes in Arabidopsis and members of this subfamily of the SET proteins have an additional conserved SRA domain.	SET a / PcG b	0	0
U17-H05	AT1G11510		DNA-binding storekeeper protein-related transcriptional regulator	GeBP a,b	0	0
U17-H06	AT5G51980		Transducin/WD40 repeat-like superfamily protein	C3H a,b	0	0
U17-H07	AT2G17180		Target promoter of the male germline-specific transcription factor DUO1.	C2H2 a,b,c	0	0
U17-H08	AT3G55210		NAC domain containing protein 63 (NAC063)	NAC a,b	0	0
U17-H09	AT5G61470		C2H2-like zinc finger protein	C2H2 a,b,c	0	0
U17-H10	AT4G05630		unknown protein	ND	0	0
U17-H11	AT4G31615		Transcriptional factor B3 family protein	ABI3-VP1 a,b	0	0
U17-H12	AT5G24120		Encodes a specialized sigma factor that functions in regulation of plastid genes and is responsible for the light-dependent transcription at the psbD LRP. Activation of SIG5 is dependent upon blue light and mediated by cryptochromes.	SIGMA70-like a	0	0
U18-A01	AT3G52540		ovate family protein 18 (OFP18)	OFP a	0	0
U18-A02	AT5G67450		Encodes zinc-finger protein. mRNA levels are elevated in response to low temperature, cold temperatures and high salt. The protein is localized to the nucleus and acts as a transcriptional repressor.	C2H2 a,b	0	0
U18-A03	AT1G32360		Zinc finger (CCCH-type) family protein	C3H a,b	0	0
U18-A04	AT4G04030		ovate family protein 9 (OFP9)	OFP a	0	0
U18-A05	AT5G59380		Protein containing methyl-CpG-binding domain.Has sequence similarity to human MBD proteins.	MBD c	0	0
U18-A06	AT5G44190		Encodes GLK2, Golden2-like 2, one of a pair of partially redundant nuclear transcription factors that regulate chloroplast development in a cell-autonomous manner. GLK1, Golden2-like 1, is encoded by At2g20570. GLK1 and GLK2 regulate the expression of the photosynthetic apparatus.	G2-like a,b	0	0
U18-A07	AT5G37260		Encodes a MYB family transcription factor Circadian 1 (CIR1). Involved in circadian regulation in Arabidopsis.	MYB-related a,b,c	0	0
U18-A08	AT1G31040		PLATZ transcription factor family protein	PLATZ a,b	0	0
U18-A09	AT5G35770		A recessive mutation in the Arabidopsis STERILE APETALA (SAP) causes severe aberrations in inflorescence and flower and ovule development.	SAP a,b	0	0
U18-A10	AT2G45120		C2H2-like zinc finger protein	C2H2 a,b,c	0	0
U18-A11	AT2G39020		Although this locus shares considerable sequence similarity with the adjacent NATA1 gene (At2g39030), they appear to encode genes with different functions. NATA1 is involved in the production of N-delta-acetylornithine, but, overexpression of At2g39020 in tobacco does not lead to the formation of this defense compound.	GNAT a	0	0
U18-A12	AT3G20640		basic helix-loop-helix (bHLH) DNA-binding superfamily protein	ND	0	0
U18-B01	AT1G28520		vascular plant one zinc finger protein (VOZ1)	VOZ a,b	0	0
U18-B02	AT3G49690		Putative homolog of the Blind gene in tomato. Together with RAX1 and RAX3 belong to the class R2R3 MYB genes; encoded by the Myb-like transcription factor MYB84, regulates axillary meristem formation.	MYB a,b	0	0
U18-B03	AT2G35550		basic pentacysteine 7 (BPC7)	BBR-BPC a,b	0	0
U18-B04	AT4G36020		Encodes a cold shock domain protein. Involved in cold acclimation by blocking the secondary structure of mRNA which in turn facilitates translation at cold temperature.	CSD a,c	0	0
U18-B05	AT2G18120		A member of SHI gene family. Arabidopsis thaliana has ten members that encode proteins with a RING finger-like zinc finger motif. Despite being highly divergent in sequence, many of the SHI-related genes are partially redundant in function and synergistically promote gynoecium, stamen and leaf development in Arabidopsis.	SRS a,b	0	0
U18-B06	AT3G04100		AGAMOUS-like 57 (AGL57)	MADS a,b	0	0
U18-B07	AT2G28910		Encodes a CAX-interacting protein (CXIP4). The gene product is located in the nucleus of GFP-CXIP4-expressing yeast cells. When transiently expressed in the tobacco leaves, GFP-CXIP4 locates to the nucleus as well as in discrete areas of the cytoplasm (which do not overlap with mitochondria).	ND	0	0
U18-B08	AT5G10380		Encodes a RING finger domain protein with E3 ligase activity that is localized to the lipid rafts of the plasma membrane. Expression is increased in response to fungal pathogen. May be involved in regulation of programmed cell death by facilitating degredation of regulation of PDC activators.	ND	0	0
U18-B09	AT4G37180		myb family transcription factor, contains Pfam domain, PF00249: Myb-like DNA-binding domain l	G2-like a,b	0	0
U18-B10	AT5G04110		DNA GYRASE B3 (GYRB3)	MYB-related a	0	0
U18-B11	AT2G37060		nuclear factor Y, subunit B8 (NF-YB8)	CCAAT a / CCAAT-HAP3 b	0	0
U18-B12	AT4G00238		DNA-binding storekeeper protein-related transcriptional regulator	GeBP a,b	0	0
U18-C01	AT4G32280		Auxin inducible protein.	AUX-IAA a,b	0	0
U18-C02	AT5G51910		TCP family transcription factor	TCP a,b,c	0	0
U18-C03	AT1G22810		encodes a member of the DREB subfamily A-5 of ERF/AP2 transcription factor family. The protein contains one AP2 domain. There are 16 members in this subfamily including RAP2.1, RAP2.9 and RAP2.10.	AP2-EREBP a,b,c	0	0
U18-C04	AT5G26630		MADS-box transcription factor family protein	MADS a,b	0	0
U18-C05	AT5G52600		Member of the R2R3 factor gene family.	MYB a,b	0	0
U18-C06	AT3G50510		LOB domain-containing protein 28 (LBD28)	LOB a / AS2 b	0	0
U18-C07	AT1G66810		Zinc finger C-x8-C-x5-C-x3-H type family protein	C3H a,b	0	0
U18-C08	AT5G15060		Lateral organ boundaries (LOB) domain family protein	LOB a	0	0
U18-C09	AT1G53320		Member of TLP family	TUB a,c	0	0
U18-C10	AT1G20696		Encodes a protein belonging to the subgroup of HMGB (high mobility group B) proteins that have a distinctive DNA-binding motif, the HMG-box domain. The motif confers non-sequence specific interaction with linear DNA and structure-specific binding to distorted DNA sites. The HMGB proteins are involved in the assembly of nucleoprotein complexes. Can be phosphorylated by CK2alpha.	HMG a,b	0	0
U18-C11	AT1G04550		IAA12/BDL plays a role in auxin-mediated processes of apical-basal patterning in the embryo. bdl mutants lack a primary root meristem	AUX-IAA a,b	0	0
U18-C12	AT1G54390		ING2 encodes a member of the Inhibitor of Growth family of nuclear-localized PhD domain containing homeodomain proteins. Binds to H3K4 di or trimethylated DNA.	PHD a,b	0	0
U18-D01	AT5G51870		Encodes a MADS-box transcription factor involved in floral transition.	MADS a,b	0	0
U18-D02	AT5G62430		Dof-type zinc finger domain-containing protein, similar to H-protein promoter binding factor-2a GI:3386546 from (Arabidopsis thaliana). Represses expression of Constans (CO), a circadian regulator of flowering time. Interacts with LKP2 and FKF1. Expression oscillates under constant light conditions. Mainly expressed in the vasculature of cotyledons, leaves and hypocotyls, but also in stomata. Loc…	C2C2-DOF a,b,c	0	0
U18-D03	AT1G28050		B-box type zinc finger protein with CCT domain	C2C2-CO-like a,b	0	0
U18-D04	AT2G34710		Dominant PHB mutations cause transformation of abaxial leaf fates into adaxial leaf fates. Encodes a member of HD-Zip family which contains homeodomain-leucine zipper domains and domain similar to a mammalian sterol binding domain. Has overlapping functions with PHAVOLUTA, REVOLUTA and CORONA.	HB a,b	0	0
U18-D05	AT3G60400		Mitochondrial transcription termination factor family protein	mTERF a	0	0
U18-D06	AT3G24650		Homologous to the maize transcription factor Viviparous-1. Full length ABI3 protein binds to the highly conserved RY motif [DNA motif CATGCA(TG)], present in many seed-specific promoters, and the B3 domains of this transcription factor is necessary for the specific interaction with the RY element. Transcriptional activity of ABI3 requires the B3 DNA-binding domain and an activation domain. In add…	ABI3-VP1 a,b	0	0
U18-D07	AT1G32870		NAC domain protein 13 (NAC13)	NAC a,b	0	0
U18-D08	AT3G20840		Encodes a member of the AINTEGUMENTA-like (AIL) subclass of the AP2/EREBP family of transcription factors and is essential for quiescent center (QC) specification and stem cell activity. It is a key effector for establishment of the stem cell niche during embryonic pattern formation. It is transcribed in response to auxin accumulation and is dependent on auxin response transcription factors.	AP2-EREBP a,b,c	0	0
U18-D09	AT2G20110		Tesmin/TSO1-like CXC domain-containing protein	CPP a,b	0	0
U18-D10	AT1G25550		myb-like transcription factor family protein	G2-like a,b	0	0
U18-D11	AT4G32880		member of homeodomain-leucine zipper family, acting as a differentiation-promoting transcription factor of the vascular meristems.	HB a,b	0	0
U18-D12	AT3G16350		Homeodomain-like superfamily protein	MYB-related a,b	0	0
U18-E01	AT1G73100		Encodes a SU(VAR)3-9 homolog, a SET domain protein. Known SET domain proteins are involved in epigenetic control of gene expression and act as histone methyltransferases. There are 10 SUVH genes in Arabidopsis and members of this subfamily of the SET proteins have an additional conserved SRA domain.	SET a / PcG b	0	0
U18-E02	AT2G16910		Encodes a basic helix-loop helix transcription factor involved in tapetal cell development. Loss of function mutations are male sterile. AMS binds to a region termed the E box of target gene promoters.	bHLH a,b	0	0
U18-E03	AT1G32130		The C-terminal portion of this protein has high homology to the C-termini of the IWS1 (Interacts With Spt6) proteins found in yeast and humans. Interacts with transcription factor BES1. Involved in brassinosteroid-regulated gene expression.	IWS1 a	0	0
U18-E04	AT3G10500		Encodes a transcriptional activator that is associated with the plasma membrane in a dormant form and is proteolytically cleaved to create a form that can enter the nucleus. It is thought to promote ROS production by binding directly to the promoters of genes encoding ROS biosynthetic enzymes during drought-induced leaf senescence.	NAC a,b	0	0
U18-E05	AT4G22070		member of WRKY Transcription Factor	WRKY a,b,c	0	0
U18-E06	AT4G34000		Encodes an ABA-responsive element-binding protein with similarity to transcription factors that is expressed in response to stress and abscisic acid.	bZIP a,b,c	0	0
U18-E07	AT3G54320		WRINKLED1 encodes transcription factor of the AP2/ERWEBP class. Protein has two plant-specific (AP2/EREB) DNA-binding domains and is involved in the control of storage compound biosynthesis in Arabidopsis. Mutants have wrinkled seed phenotype, due to a defect in the incorporation of sucrose and glucose into triacylglycerols. Transgenic sGsL plants (21-day-old) grown on 6% sucrose for 24 hours had…	AP2-EREBP a,b,c	0	0
U18-E08	AT1G49010		Duplicated homeodomain-like superfamily protein	MYB a,b	0	0
U18-E09	AT4G17695		KANADI 3 (KAN3)	G2-like a,b	0	0
U18-E10	AT2G10950		BSD domain-containing protein	BSD a	0	0
U18-E11	AT2G44840		encodes a member of the ERF (ethylene response factor) subfamily B-3 of ERF/AP2 transcription factor family. The protein contains one AP2 domain. There are 18 members in this subfamily including ATERF-1, ATERF-2, AND ATERF-5.	AP2-EREBP a,b,c	0	0
U18-E12	AT5G02460		Dof-type zinc finger DNA-binding family protein	C2C2-DOF a,b,c	0	0
U18-F01	AT4G36620	2	Encodes a member of the GATA factor family of zinc finger transcription factors.	C2C2-GATA a,b	1	1
U18-F02	AT4G18170		member of WRKY Transcription Factor	WRKY a,b,c	0	0
U18-F03	AT3G57390		encodes a MADS-box containing protein likely to be a transcription factor that is expressed in endosperm and developing gametophytes. The protein sequence is most similar to that of AGL15, which is expressed in developing embryos.	MADS a,b	0	0
U18-F04	AT5G13790		AGL15 (AGAMOUS-Like 15) is a member of the MADS domain family of regulatory factors. Although AGL15 is preferentially expressed during embryogenesis, AGL15 is also expressed in leaf primordia, shoot apical meristems and young floral buds, suggesting that AGL15 may play a role during post-germinative development. Transgenic plants that ectopically express AGL15 show delays in the transition to flo…	MADS a,b	0	0
U18-F05	AT3G57040		response regulator ARR9, A two-component response regulator-like protein with a receiver domain with a conserved aspartate residue and a possible phosphorylation site and at the N-terminal half. Appears to interact with histidine kinase like genes ATHP3 and ATHP2	Orphans a	0	0
U18-F06	AT5G38490		FUNCTIONS IN: DNA binding	REM(B3) d	0	0
U18-F07	AT1G10586		basic helix-loop-helix (bHLH) DNA-binding superfamily protein	bHLH a	0	0
U18-F08	AT1G21780		BTB/POZ domain-containing protein. Contains similarity to gb:AJ000644 SPOP (speckle-type POZ protein) from Homo sapiens and contains a PF:00651 BTB/POZ domain. ESTs gb:T75841, gb:R89974, gb:R30221, gb:N96386, gb:T76457, gb:AI100013 and gb:T76456 come from this gene	TRAF a	0	0
U18-F09	AT2G46400		member of WRKY Transcription Factor	WRKY a,b,c	0	0
U18-F10	AT3G18650		AGAMOUS-like 103 (AGL103)	MADS a,b	0	0
U18-F11	AT1G32150		Encodes a G group bZIP transcription factor family member that can bind cis elements with an ACGT core, such as G-box, Hex, C-box and As-1. The protein is localized in the nucleus and can homodimerize and can heterodimerize with other G group members.	bZIP a,b	0	0
U18-F12	AT3G21810		Zinc finger C-x8-C-x5-C-x3-H type family protein	C3H a,b	0	0
U18-G01	AT4G21030		ATDOF4.2	C2C2-DOF a,b,c	0	0
U18-G02	AT3G01140		Encodes a MIXTA-like MYB gene NOECK (NOK). Loss of function mutations show an increased number of branchpoints in leaf trichomes suggesting a role in negative regulation of trichome branching.	MYB a,b	0	0
U18-G03	AT3G24500		One of three genes in A. thaliana encoding multiprotein bridging factor 1, a highly conserved transcriptional coactivator. May serve as a bridging factor between a bZIP factor and TBP. Its expression is specifically elevated in response to pathogen infection, salinity, drought, heat, hydrogen peroxide, and application of abscisic acid or salicylic acid. Constitutive expression enhances the tolera…	MBF1 a,b	0	0
U18-G04	AT4G01500		NGATHA4 (NGA4)	ABI3-VP1 a,b	0	0
U18-G05	AT2G17870		Encodes COLD SHOCK DOMAIN PROTEIN 3 (CSP3), involved in the acquisition of freezing tolerance.	CSD a,c	0	0
U18-G06	AT2G21400		A member of SHI gene family. Arabidopsis thaliana has ten members that encode proteins with a RING finger-like zinc finger motif. Despite being highly divergent in sequence, many of the SHI-related genes are partially redundant in function and synergistically promote gynoecium, stamen and leaf development in Arabidopsis.	SRS a,b	0	0
U18-G07	AT2G21900		member of WRKY Transcription Factor	WRKY a,b,c	0	0
U18-G08	AT5G05770		Encodes a WUSCHEL-related homeobox gene family member with 65 amino acids in its homeodomain. Proteins in this family contain a sequence of eight residues (TLPLFPMH) downstream of the homeodomain called the WUS box.	HB a,b,c	0	0
U18-G09	AT5G64610		Encodes an enzyme with histone acetyltransferase activity. HAM1 primarily acetylate histone H4, but also display some ability to acetylate H3. Prior acetylation of lysine 5 on histone H4 reduces radioactive acetylation by either HAM1. HAM1 acetylates histone H4 lysine 5.	C2H2 b	0	0
U18-G10	AT4G32570		TIFY domain protein 8 (TIFY8)	ZIM b,c	0	0
U18-G11	AT4G36740		Encodes a homeodomain leucine zipper class I (HD-Zip I) protein.	HB a,b,c	0	0
U18-G12	AT5G50320		A subunit of Elongator, a histone acetyl transferase complex, consisting of six subunits (ELP1?ELP6), that copurifies with the elongating RNAPII in yeast and humans. Three Arabidopsis thaliana genes, encoding homologs of the yeast Elongator subunits ELP1, ELP3 (histone acetyl transferase), and ELP4 are responsible for the narrow leaf phenotype in elongata mutants and for reduced root growth that …	GNAT a	0	0
U18-H01	AT1G75540		Encodes a B-box zinc finger transcription factor BBX21 (also named STH2/salt tolerance homolog2 and LHUS/long hypocotyl under shade). Interacts with COP1 to control de-etiolation. Also genetically interacts with COP1 to regulate shade avoidance.	Orphans a	0	0
U18-H02	AT4G11400		ARID/BRIGHT DNA-binding domain	ARID a,b	0	0
U18-H03	AT2G46790		Pseudo-response regulator PRR9. Involved in clock function. PRR7 and PRR9 are partially redundant essential components of a temperature-sensitive circadian system. CCA1 and LHY had a positive effect on PRR9. Interact with TOC1 in a yeast two-hybrid assay. Acts as transcriptional repressor of CCA1 and LHY.	Pseudo ARR-B a / C2C2-CO-like b	0	0
U18-H04	AT5G06100		Encodes a member of the myb family of transcription factors (MYB33), contains Pfam profile: PF00249 myb DNA-binding domain. Double mutants with MYB65 are male sterile- anthers are small, pollen development is defective. Spatial expression appears to be under the control of miR159, contains a target site for this micro RNA. When the target site is mutated , expression is detected in leaves, roots,…	MYB a,b	0	0
U18-H05	AT1G02230		NAC domain containing protein 4 (NAC004)	NAC a,b	0	0
U18-H06	AT4G14225		A20/AN1-like zinc finger family protein	zf-AN1 c	0	0
U18-H07	AT5G39810		AGAMOUS-like 98 (AGL98)	MADS a,b	0	0
U18-H08	AT4G17980		NAC domain containing protein 71 (NAC071)	NAC a,b	0	0
U18-H09	AT1G25310		maternal effect embryo arrest 8 (MEE8)	bHLH a / HLH c	0	0
U18-H10	AT2G33500		B-box type zinc finger protein with CCT domain	C2C2-CO-like a,b	0	0
U18-H11	AT3G10113		Homeodomain-like superfamily protein	MYB-related a,b,c	0	0
U18-H12	AT4G25410		basic helix-loop-helix (bHLH) DNA-binding superfamily protein	bHLH a,b	0	0
U19-A01	AT4G32010		HSI2-like 1 (HSL1)	ABI3-VP1 a,b	0	0
U19-A02	AT3G61740		SET domain protein 14 (SDG14)	PHD a,b	0	0
U19-A03	AT4G39160		Homeodomain-like superfamily protein	MYB-related a,b	0	0
U19-A04	AT5G20730		Encodes an auxin-regulated transcriptional activator. Activates expression of IAA1 and IAA9 in the presence of auxin. Mutants affect blue light and gravitropic and auxin mediated growth responses. Together with AUX19, it is involved in the response to ethylene. In the arf7 arf19 double mutant, several auxin-responsive genes (e.g. IAA5, LBD16, LBD29 and LBD33) are no longer upregulated by auxin.	ARF a,b,c	0	0
U19-A05	AT2G47070		member of SPL gene family, encodes DNA binding proteins and putative transcription factors. All have the SBP-box, which encodes the SBP-domain, required for and sufficient for interaction with DNA.	SBP a,b,c	0	0
U19-A06	AT3G16857		Encodes an Arabidopsis response regulator (ARR) protein that acts in concert with other type-B ARRs in the cytokinin signaling pathway.	ARR-B a,b	0	0
U19-A07	AT2G27230		Encodes a nuclear-localized transcriptional activator with weak sequence similarity to basic helix-loop-helix(bHLH)-domain proteins. It promotes the production of stele cells in root meristems and is required to establish and maintain the normal vascular cell number and pattern in primary and lateral roots.	bHLH d	0	0
U19-A08	AT4G23980		Encodes auxin response factor 9 (ARF9).	ARF a,b,c	0	0
U19-A09	AT5G37020		Encodes a member of the auxin response factor family. Mediates auxin response via expression of auxin regulated genes. Acts redundantly with ARF6 to control stamen elongation and flower maturation. Expression of ARF8 is controlled by miR167.	ARF a,b,c	0	0
U19-A10	AT3G54220		Encodes a member of a novel family having similarity to DNA binding proteins containing basic-leucine zipper regions	GRAS a,b	0	0
U19-A11	AT2G36960		Arabidopsis thaliana myb/SANT domain protein	MYB-related a,b	0	0
U19-A12	AT1G73360		Encodes a homeobox-leucine zipper family protein belonging to the HD-ZIP IV family. It is involved in trichome branching.	HB a,b	0	0
U19-B01	AT1G32640		Encodes a MYC-related transcriptional activator with a typical DNA binding domain of a basic helix-loop-helix leucine zipper motif. Binds to an extended G-Box promoter motif and interacts with Jasmonate ZIM-domain proteins. Its transcription is induced by dehydration stress and ABA treatment. Negative regulator of blue light?mediated photomorphogenic growth and blue and far-red-light?regulated ge…	bHLH a,b	0	0
U19-B02	AT2G32700		Encodes a WD40 repeat and LUFS domain containing protein that is similar to LUG. Interacts physically with SEUSS and likely functions as part of a repressor complex that represses AG. Involved in cell wall modifications necessary for mucilage extrusion.	LUG a,b	0	0
U19-B03	AT5G62000		Encodes an auxin response factor. Mutants have many defects including enlarged rosette leaves, reduced fertility, later senescence, hypocotyl elongation defects, enlarged seeds and enlarged cotyledons. May not mediate auxin effects. Increase in seed size due to increased cell proliferation.	ARF a,b,c	0	0
U19-B04	AT3G19510		Encodes a member of the PHD-finger homeodomain protein family. The HAT3.1 homeodomain is highly divergent in sequence even at positions that are almost invariable among homeodomains. HAT3.1 shows a preference for the sequence T(A/G)(A/C)ACCA, different from those bound by other homeodomains.	HB a,b	0	0
U19-B05	AT1G58220		Homeodomain-like superfamily protein	MYB-related a,b	0	0
U19-B06	AT5G64220		Calmodulin-binding transcription activator protein with CG-1 and Ankyrin domains	CAMTA a,b	0	0
U19-B07	AT3G43240		ARID/BRIGHT DNA-binding domain-containing protein	ARID a,b	0	0
U19-B08	AT2G36720		Acyl-CoA N-acyltransferase with RING/FYVE/PHD-type zinc finger domain	PHD a,b	0	0
U19-B09	AT3G12280		Encodes a retinoblastoma homologue RETINOBLASTOMA-RELATED protein (RBR or RBR1). RBR controls nuclear proliferation in the female gametophyte. Also required for correct differentiation of male gametophytic cell types. Regulates stem cell maintenance in Arabidopsis roots. Involved in the determination of cell cycle arrest in G1 phase after sucrose starvation. RBR1 is also involved in regulation of…	RB a	0	0
U19-B10	AT1G05230		Encodes a homeobox-leucine zipper family protein belonging to the HD-ZIP IV family. Mutants have trichomes that appear glass-like under a dissecting microscope as compared to the wild-type trichomes. The mutations do not affect trichome growth or branch number.	HB a,b	0	0
U19-B11	AT5G56270		Encodes WRKY transcription factor 2, a zinc-finger protein. In wrky2 mutants, egg cells polarize normally but zygotes fail to reestablish polar organelle positioning from a transient symmetric state, resulting in equal cell division and distorted embryo development.	WRKY a,b,c	0	0
U19-B12	AT3G20770		Encodes EIN3 (ethylene-insensitive3), a nuclear transcription factor that initiates downstream transcriptional cascades for ethylene responses.	EIL a,b	0	0
U19-C01	AT4G14770		TESMIN/TSO1-like CXC 2 (TCX2)	CPP a,b	0	0
U19-C02	AT2G17410		ARID/BRIGHT DNA-binding domain-containing protein	ARID a,b	0	0
U19-C03	AT1G79350		embryo defective 1135 (EMB1135)	PHD a,b	0	0
U19-C04	AT3G08020		PHD finger family protein	PHD b	0	0
U19-C05	AT3G10800		Encodes bZIP28, a putative membrane-tethered transcriptional factor. Up-regulated in response to heat	bZIP a,b,c	0	0
U19-C06	AT5G43990		Encodes SUVR2, one of the four closely related Arabidopsis SUVR proteins that belong to the SU(VAR)3-9 subgroup of SET-domain proteins. Proteins containing the evolutionarily conserved SET domain are involved in regulation of eukaryotic gene expression and chromatin structure through their histone lysine methyltransferase (HMTase) activity. SUVR1, SUVR2 and SUVR4 proteins contain a novel domain a…	SET a / PcG b	0	0
U19-C07	AT1G62310		transcription factor jumonji (jmjC) domain-containing protein	JUMONJI a,b	0	0
U19-C08	AT2G22300		Encodes a putative CAM binding transcription factor. Loss of function mutations show enhanced resistance to fungal and bacterial pathogens suggesting that CAMTA functions to suppress defense responses.	CAMTA a,b	0	0
U19-C09	AT3G19210		Encodes RAD54, a member of the SWI2/SNF2 family of DNA-stimulated ATPases. Functions in DNA repair via homologous recombination.	SNF2 a	0	0
U19-C10	AT3G53680		Acyl-CoA N-acyltransferase with RING/FYVE/PHD-type zinc finger domain	PHD a,b	0	0
U19-C11	AT3G54350		embryo defective 1967 (emb1967)	FHA a,b	0	0
U19-C12	AT1G10240		FAR1-related sequence 11 (FRS11)	FAR1 a	0	0
U19-D01	AT4G38180		FAR1-related sequence 5 (FRS5)	FAR1 a	0	0
U19-D02	AT4G37670		N-acetyl-l-glutamate synthase 2 (NAGS2)	GNAT a	0	0
U19-D03	AT1G62830		Encodes a homolog of human Lysine-Specific Demethylase1. Involved in H3K4 methylation of target genes including the flowering time loci FLC and FWA. Located in nucleus. Negatively regulates root elongation. Involved in repression of LRP1 via histone deacetylation.	SWI/SNF-SWI3 a	0	0
U19-D04	AT3G10390		Encodes a plant homolog of a SWIRM domain containing protein found in histone deacetylase complexes in mammals. Lesions in FLD result in hyperacetylation of histones in FLC chromatin, up-regulation of FLC expression and extremely delayed flowering. FLD plays a key role in regulating the reproductive competence of the shoot and results in different developmental phase transitions in Arabidopsis.	SWI/SNF-SWI3 a	0	0
U19-D05	AT5G19330		Encodes an armadillo repeat protein involved in the abscisic acid response. The protein interacts with a transcription factor, ABF2, which controls ABA-dependent gene expression via the G-box-type ABA-responsive elements.	TRAF a	0	0
U19-D06	AT1G10170		Encodes AtNFXL1, a homologue of the putative human transcription repressor NF-X1. Functions as a negative regulator of the trichothecene phytotoxin-induced defense response.	zf-NF-X1 c	0	0
U19-D07	AT1G59890		SIN3-like 5 (SNL5)	Orphans a	0	0
U19-D08	AT5G52230		Protein containing methyl-CpG-binding domain.Has sequence similarity to human MBD proteins.	ND	0	0
U19-D09	AT4G32730		Encodes a putative c-myb-like transcription factor with three MYB repeats.	MYB a,b	0	0
U19-D10	AT5G05130		DNA/RNA helicase protein	SNF2 a	0	0
U19-D11	AT5G27610		ALWAYS EARLY 1 (ALY1)	MYB-related a,b	0	0
U19-D12	AT4G00730		Encodes a homeodomain protein of the HD-GLABRA2 group. Involved in the accumulation of anthocyanin and in root development	HB a,b	0	0
U19-E01	AT1G19220		Encodes an auxin response factor that contains the conserved VP1-B3 DNA-binding domain at its N-terminus and the Aux/IAA-like domains III and IV present in most ARFs at its C-terminus. The protein interacts with IAA1 (yeast two hybrid) and other auxin response elements such as ER7 and ER9 (yeast one hybrid). ARF19 protein can complement many aspects of the arf7 mutant phenotype and , together wit…	ARF a,b,c	0	0
U19-E02	AT1G50410		SNF2 domain-containing protein / helicase domain-containing protein / zinc finger protein-related	SNF2 a	0	0
U19-E03	AT4G00990		Transcription factor jumonji (jmjC) domain-containing protein	JUMONJI a,b	0	0
U19-E04	AT2G17150		Plant regulator RWP-RK family protein	RWP-RK a / NIN-like b	0	0
U19-E05	AT3G60030		squamosa promoter-binding protein-like 12 (SPL12)	SBP a,b,c	0	0
U19-E06	AT2G02160		CCCH-type zinc finger family protein	C3H a,b	0	0
U19-E07	AT5G41410		Homeodomain protein required for ovule identity.Loss of function mutations show homeotic conversion of integuments to carpels.Forms heterodimers with STM and KNAT1. Interacts with AG-SEP heterodimers is thought to restrict WUS expression. BEL interacts with MADS box dimers composed of SEP1(or SEP3) and AG, SHP1, SHP2 and STK. The interaction of BEL1 with AG-SEP3 is required for proper integument …	HB a,b	0	0
U19-E08	AT5G28300		Duplicated homeodomain-like superfamily protein	TRIHELIX a,b	0	0
U19-E09	AT2G02090		ETL1	SNF2 a	0	0
U19-E10	AT4G04885		Encodes PCFS4 (Pcf11p-similar protein 4), a homolog of yeast polyadenylation factor Protein 1 of Cleavage Factor (Pcf11p). Regulates FCA (AT4G16280) mRNA polyadenylation. Promotes flowering time.	C2H2 d	0	0
U19-E11	AT2G02070		indeterminate(ID)-domain 5 (IDD5)	C2H2 a,b,c	0	0
U19-E12	AT1G09060		Zinc finger, RING-type	JUMONJI a,b	0	0
U19-F01	AT3G52250		Encodes a protein with a putative role in mRNA splicing.	MYB a,b	0	0
U19-F02	AT4G24020		Encodes NIN Like Protein 7 (NLP7). Modulates nitrate sensing and metabolism. Mutants of NLP7 show features of nitrogen-starved plants and are tolerant to drought stress. Localized in the nucleus and functions as a putative transcription factor.	RWP-RK a / NIN-like b	0	0
U19-F03	AT5G53430		Homology Subgroup III	PHD a,b	0	0
U19-F04	AT5G45260		Confers resistance to Ralstonia solanacearum. Similar to NBLS-TIR resistance genes,and also contains similarity to transcription factors. Interacts with pathogen effector protein AvrPop2.	WRKY a	0	0
U19-F05	AT3G18640		Zinc finger C-x8-C-x5-C-x3-H type family protein	C3H a	0	0
U19-F06	AT4G21430		B160	Orphans a	0	0
U19-F07	AT2G32250		FAR1-related sequence 2 (FRS2)	FAR1 a	0	0
U19-F08	AT4G15090		Encodes a nuclear localized protein involved in far red light response signaling. Loss of function mutants are defective in far red light responses. Interacts with homologous gene FHY3.	FAR1 a	0	0
U19-F09	AT3G01320		Encodes SIN3-like 1, a homolog of the transcriptional repressor SIN3 (AT1G24190).	Orphans a	0	0
U19-F10	AT4G35270		Plant regulator RWP-RK family protein	RWP-RK a / NIN-like b	0	0
U19-F11	AT5G19310		Homeotic gene regulator	SNF2 a	0	0
U19-F12	AT5G22750		DNA repair gene. gamma-radiation hypersensitive (RAD5) involved in stable transformation and T-DNA transfer	SNF2 a	0	0
U19-G01	AT5G46880		homeobox-7 (HB-7)	HB a,b	0	0
U19-G02	AT1G07530		Encodes a member of the GRAS family of transcription factors. The protein interacts with the TGA2 transcription factor and affects the transcription of stress-responsive genes. The protein is found in the nucleus and is also exported to the cytoplasm.	GRAS a,b	0	0
U19-G03	AT1G52150		Member of the class III HD-ZIP protein family. Contains homeodomain and leucine zipper domain. Critical for vascular development and negatively regulates vascular cell differentiation.	HB a,b	0	0
U19-G04	AT1G30490		Dominant PHV mutations cause transformation of abaxial leaf fates into adaxial leaf fates. Has overlapping functions with PHABULOSA, REVOLUTA and CORONA/ATHB15 in patterning the apical portion of the embryo. Encodes a member of HD-Zip family which contains homeodomain-leucine zipper domains and domain similar to a mammalian sterol binding domain.	HB a,b	0	0
U19-G05	AT1G59750		Encodes a member of the auxin response factor family. ARFs bind to the cis element 5'-TGTCTC-3' ARFs mediate changes in gene expression in response to auxin. ARF's form heterodimers with IAA/AUX genes. ARF1 enhances mutant phenotypes of ARF2 and may act with ARF2 to control aspects of maturation and senescence.ARF1:LUC and 3xHA:ARF1 proteins have a half-life of ~3-4 hours and their degradation is…	ARF a,b,c	0	0
U19-G06	AT3G05380		ALWAYS EARLY 2 (ALY2)	MYB-related a,b	0	0
U19-G07	AT1G30810		JMJ18 encodes a novel JmjC domain- containing histone H3K4 demethylase.	JUMONJI a,b	0	0
U19-G08	AT4G34430		Member of a small family of SWI3-like genes in Arabidopsis. Referred to as CHB4 in Zhou et al. (2002).	MYB-related a / SWIRM c	0	0
U19-G09	AT1G79840		Glabra 2, a homeodomain protein affects epidermal cell identity including trichomes, root hairs, and seed coat. It also down-regulates seed oil content. Expressed in atrichoblasts and required to suppress root hair development. Also expressed abundantly during early seed development. Directly regulated by WER.	HB a,b	0	0
U19-G10	AT5G18830		Encodes a member of the Squamosa Binding Protein family of transcriptional regulators. SPL7 is expressed highly in roots and appears to play a role in copper homeostasis. Mutants are hypersensitive to copper deficient conditions and display a retarded growth phenotype. SPL7 binds to the promoter of the copper responsive miRNAs miR398b and miR389c.	SBP a,b,c	0	0
U19-G11	AT5G66630		DA1-related protein 5 (DAR5)	Orphans a / LIM b	0	0
U19-G12	AT2G35940		Encodes a member of the BEL-like homeodomain protein family. Ecotopic expression in the embryo sac leads to defects in nuclear migration and cellularization and embryo sacs with multiple egg cells. Loss of function alleles have no female gametophyte defects. The ecotopic expression phenotype requires KNAT3 because it can be suppressed by loss of KNAT3 function alleles. Localized to the nucleus bu…	HB a,b	0	0
U19-H01	AT5G45300		Encodes a beta-amylase-like protein present in the nucleus rather than targeted to the chloroplast. Contains BRASSINAZOLE RESISTANT1 (BZR1)-type DNA binding domains. Activates gene expression in protoplast transactivation assays.	BES1 a,b	0	0
U19-H02	AT4G20400		Encodes a histone H3K4 demethylase repressing floral transition.	JUMONJI a,b,c	0	0
U19-H03	AT2G44430		DNA-binding bromodomain-containing protein	MYB-related a,b	0	0
U19-H04	AT2G28450		zinc finger (CCCH-type) family protein	C3H a,b	0	0
U19-H05	AT5G51230		Polycomb group protein with zinc finger domain involved in negative regulation of reproductive development. Forms a complex with FIE, CLF, and MSI1. This complex modulates the expression of target genes including AG, PI and AP3.	C2H2 d	0	0
U19-H06	AT2G18090		PHD finger family protein / SWIB complex BAF60b domain-containing protein / GYF domain-containing protein	SWI/SNF-BAF60b a / PHD b	FALSE	0
U19-H07	AT1G32810		RING/FYVE/PHD zinc finger superfamily protein	PHD a	FALSE	0
U19-H08	AT5G52170		Encodes a homeobox-leucine zipper family protein belonging to the HD-ZIP IV family.	HB a,b	FALSE	0
U19-H09	AT5G65490		FUNCTIONS IN: molecular_function unknown	SGT1 c	FALSE	0
U19-H10	AT5G04940		Encodes a SU(VAR)3-9 homolog, a SET domain protein. Known SET domain proteins are involved in epigenetic control of gene expression and act as histone methyltransferases. There are 10 SUVH genes in Arabidopsis and members of this subfamily of the SET proteins have an additional conserved SRA domain.	SET a / PcG b	FALSE	0
U19-H11	AT1G04050		Encodes SUVR1, one of the four closely related Arabidopsis SUVR proteins that belong to the SU(VAR)3-9 subgroup of SET-domain proteins. Proteins containing the evolutionarily conserved SET domain are involved in regulation of eukaryotic gene expression and chromatin structure through their histone lysine methyltransferase (HMTase) activity. SUVR1, SUVR2 and SUVR4 proteins contain a novel domain a…	SET a / PcG b	FALSE	0
U19-H12	AT1G30460		Encodes AtCPSF30, the 30-KDa subunit of cleavage and polyadenylation specificity factor. AtCPSF30 is a probable processing endonuclease. Nucleus-localized RNA binding protein capable of interacting with itself and with calmodulin. Its RNA-binding activity is inhibited by calmodulin in a calcium-dependent fashion.	C3H a,b	FALSE	0
U20-A01	AT5G42700		AP2/B3-like transcriptional factor family protein	ABI3-VP1 a,b	0	0
U20-A02	AT4G28640		Auxin induced gene, IAA11 (IAA11).	AUX-IAA a,b	0	0
U20-A03	AT5G47390		myb-like transcription factor family protein	MYB-related a,b	0	0
U20-A04	AT4G24240		Encodes a Ca-dependent calmodulin binding protein. Sequence similarity to the WRKY transcription factor gene family.	WRKY a,b,c	0	0
U20-A05	AT2G31460		Domain of unknown function (DUF313)	REM(B3) d	0	0
U20-A06	AT5G27130		AGAMOUS-like 39 (AGL39)	MADS a,b	0	0
U20-A07	AT2G16400		BEL1-like homeodomain 7 (BLH7)	HB a,b	0	0
U20-A08	AT4G00150		Belongs to one of the LOM (LOST MERISTEMS) genes: AT2G45160 (LOM1), AT3G60630 (LOM2) and AT4G00150 (LOM3). LOM1 and LOM2 promote cell differentiation at the periphery of shoot meristems and help to maintain their polar organization.	GRAS a,b	0	0
U20-A09	AT5G66700		Encodes a homeodomain protein. Member of HD-ZIP 1 family, most closely related to HB5. AtHB53 is auxin-inducible and its induction is inhibited by cytokinin, especially in roots therefore may be involved in root development.	HB a,b,c	0	0
U20-A10	AT1G14510		Encodes a member of the Alfin1-like family of nuclear-localized PHD (plant homeodomain) domain containing proteins. All AL proteins except AL3 bind to di- or trimethylated histone H3 (H3K4me3/2). Members of this family include: AT5G05610 (AL1), AT3G11200 (AL2), AT3G42790 (AL3), AT5G26210 (AL4), AT5G20510 (AL5), AT2G02470 (AL6), AT1G14510 (AL7).	ALFIN-like a,b	0	0
U20-A11	AT3G18960		AP2/B3-like transcriptional factor family protein	ABI3-VP1 a,b	0	0
U20-A12	AT2G30420		In a tandem repeat with AT2G30424 and AT2G30432	MYB-related a,b	0	0
U20-B01	AT1G02040		C2H2-type zinc finger family protein	C2H2 a,b,c	0	0
U20-B02	AT1G51970		unknown protein	REM(B3) d	0	0
U20-B03	AT1G04850		ubiquitin-associated (UBA)/TS-N domain-containing protein	C2H2 d	0	0
U20-B04	AT5G04820		ovate family protein 13 (OFP13)	OFP a	0	0
U20-B05	AT1G49130		B-box type zinc finger protein with CCT domain	C2C2-CO-like a,b	0	0
U20-B06	AT5G06250		AP2/B3-like transcriptional factor family protein	ABI3-VP1 a,b	0	0
U20-B07	AT5G67430		Acyl-CoA N-acyltransferases (NAT) superfamily protein	GNAT a	0	0
U20-B08	AT1G16060		Encodes ADAP, an AP2-domain protein that interacts with ARIA. ADAP is a positive regulator of the ABA response and is also involved in regulating seedling growth.	AP2-EREBP a,b,c	0	0
U20-B09	AT1G33760		encodes a member of the DREB subfamily A-4 of ERF/AP2 transcription factor family. The protein contains one AP2 domain. There are 17 members in this subfamily including TINY.	AP2-EREBP a,b,c	0	0
U20-B10	AT5G64750		Encodes a putative transcription factor containing an AP2 domain. Is a member of the ERF (ethylene response factor) subfamily B-4 of ERF/AP2 transcription factor family. Expressed in response to ABA, osmotic stress, sugar stress and drought. Mutants are hypersensitive to these stresses. May be involved in regulation of ABA mediated stress response.	AP2-EREBP a,b,c	0	0
U20-B11	AT3G18990		Required for vernalization. Essential for the complete repression of FLC in vernalized plants. Required for the methylation of histone H3	ABI3-VP1 a,b	0	0
U20-B12	AT5G23280		TCP family transcription factor	TCP a,b,c	0	0
U20-C01	AT3G61230		Encodes a member of the Arabidopsis LIM proteins: a family of actin bundlers with distinct expression patterns. WLIM1, WLIM2a, and WLIM2b are widely expressed, whereas PLIM2a, PLIM2b, and PLIM2c are predominantly expressed in pollen. Regulates actin cytoskeleton organization.	LIM a,b	0	0
U20-C02	AT3G05860		MADS-box transcription factor family protein	MADS a,b	0	0
U20-C03	AT5G42640		C2H2 and C2HC zinc fingers superfamily protein	C2H2 a,b,c	0	0
U20-C04	AT2G15660		AGAMOUS-like 95 (AGL95)	ND	0	0
U20-C05	AT4G15250		B-box type zinc finger protein with CCT domain	C2C2-CO-like a,b	0	0
U20-C06	AT1G08880		Encodes HTA5, a histone H2A protein. H2AX is a meiosis-specific isoform of histone H2A. Upon DSB formation, rapid accumulation of phosphorylated H2AX (&#947	CCAAT a	0	0
U20-C07	AT5G27880		C2H2 and C2HC zinc fingers superfamily protein	C2H2 a,b,c	0	0
U20-C08	AT5G61620		myb-like transcription factor family protein	MYB-related a,b	0	0
U20-C09	AT3G07260		SMAD/FHA domain-containing protein	FHA a,b	0	0
U20-C10	AT3G48360		encodes a protein (BT2) that is an essential component of the TAC1-mediated telomerase activation pathway. Acts redundantly with BT3 and BT1 during female gametophyte development and with BT3 during male gametophyte development. BT2 also mediates multiple responses to nutrients, stresses, and hormones.	TRAF a	0	0
U20-C11	AT1G12980	2	Encodes an AP2/ERF protein, is expressed in a subdomain of meristem stem cells, in lateral organ anlagen, and transiently in the distal domain of organ primordia. It is a member of the ERF (ethylene response factor) subfamily B-1 of ERF/AP2 transcription factor family (ESR1). The protein contains one AP2 domain. There are 15 members in this subfamily including ATERF-3, ATERF-4, ATERF-7, and leafy…	AP2-EREBP a,b,c	1	1
U20-C12	AT3G08505		zinc finger (CCCH-type/C3HC4-type RING finger) family protein	C3H a,b	0	0
U20-D01	AT5G28040		DNA-binding storekeeper protein-related transcriptional regulator	GeBP a,b	0	0
U20-D02	AT1G35240		auxin response factor 20 (ARF20)	ARF a,b,c	0	0
U20-D03	AT3G50330		HECATE 2 (HEC2)	bHLH a,b	0	0
U20-D04	AT5G16820		Encodes a putative transcription factor whose expression is not induced by heat but whose stable overexpression leads to expression of HSP. Required early in the stress response for transient expression of heat shock genes.	HSF a,b,c	0	0
U20-D05	AT4G38160		pigment defective 191 (pde191)	mTERF a	0	0
U20-D06	AT5G46350		member of WRKY Transcription Factor	WRKY a,b,c	0	0
U20-D07	AT4G36060		basic Helix-Loop-Helix 11 (bHLH11)	bHLH a,b	0	0
U20-D08	AT1G72050		Encodes a transcriptional factor TFIIIA required for transcription of 5S rRNA gene. 5S rRNA is the smallest constituent of the ribosome. Work on one of the gene models AT1G72050.2 showed that it encodes a protein with nine Cys(2)-His(2)-type zinc fingers, a characteristic feature of TFIIIA proteins. AT1G72050.2 also contains a 23 amino acid spacer between fingers 1 and 2, a 66 amino acid spacer b…	C2H2 a,b,c	0	0
U20-D09	AT1G63650		Mutant has reduced trichomes, anthocyanin, and seed coat mucilage and abnormally patterned stomates. Encodes a bHLH Transcription Factor 1. The protein is functionally redundant with GL3 and TT8 and interacts with TTG1, the myb proteins GL1, PAP1 and 2, CPC and TRY, and it will form heterodimers with GL3. Expression in N (non-hair cell forming) cell layers is negatively regulated by WER. Expressi…	bHLH a,b	0	0
U20-D10	AT5G60140		AP2/B3-like transcriptional factor family protein	ABI3-VP1 a,b	0	0
U20-D11	AT4G31920		Encodes an Arabidopsis response regulator (ARR) protein that acts in concert with other type-B ARRs in the cytokinin signaling pathway.	ARR-B a,b	0	0
U20-D12	AT5G08330		TCP family transcription factor	TCP a,b,c	0	0
U20-E01	AT2G17600		Cysteine/Histidine-rich C1 domain family protein	ND	0	0
U20-E02	AT5G63080		2-oxoglutarate (2OG) and Fe(II)-dependent oxygenase superfamily protein	JUMONJI a,b	0	0
U20-E03	AT3G59060		Encodes a novel Myc-related bHLH transcription factor, which physically associated with APRR1/TOC1 and is a member of PIF3 transcription factor family. Involved in shade avoidance. Functions as negative regulator of PhyB. Protein levels are modulated by phytochrome B.	bHLH a,b	0	0
U20-E04	AT1G67370		meiotic asynaptic mutant 1 (ASY1). ASY1 protein is initially distributed as numerous foci throughout the chromatin. During early G2, the foci are juxtaposed to the nascent chromosome axes to form a continuous axis associated signal.	SWI/SNF-SWI3 a	0	0
U20-E05	AT2G39830		Essential for early phloem development and function, and for root system development.	Orphans a / LIM b	0	0
U20-E06	AT4G21340		B70	ND	0	0
U20-E07	AT2G30130		Overexpression/activation tagged allele has epinastic leaves, reduced apical dominance and is sterile. Gene is similar to asymmetric leaves (AS)/lateral organ boundary (LOB) genes which repress KNOX gene expression.	LOB a / AS2 b	0	0
U20-E08	AT2G27760		Encodes tRNA isopentenyltransferase, similar to yeast MOD5.	C2H2 d	0	0
U20-E09	AT3G51950		Zinc finger (CCCH-type) family protein / RNA recognition motif (RRM)-containing protein	C3H a,b	0	0
U20-E10	AT2G05330		BTB/POZ domain-containing protein	TRAF a	0	0
U20-E11	AT5G12850		CCCH-type zinc finger protein with ARM repeat domain	C3H a,b	0	0
U20-E12	AT5G62940		HCA2 induces the formation of interfascicular cambium and regulates vascular tissue development in the aerial parts of the plant. Evidence from both gain of function and dominant negative alleles.	C2C2-DOF a,b,c	0	0
U20-F01	AT5G66300		Encodes a NAC-domain transcription factor. Expressed in the vascular tissue.	NAC a,b	0	0
U20-F02	AT4G26640		member of WRKY Transcription Factor	WRKY a,b,c	0	0
U20-F03	AT4G17230		Encodes a scarecrow-like protein (SCL13). Member of GRAS gene family.	GRAS a,b	0	0
U20-F04	AT1G14440		homeobox protein 31 (HB31)	zf-HD a,b	0	0
U20-F05	AT1G75410		BEL1-like homeodomain 3 (BLH3)	HB a,b	0	0
U20-F06	AT5G56780		effector of transcription2 (ET2)	HRT a / HRT-like b	0	0
U20-F07	AT4G03250		Homeodomain-like superfamily protein	HB a,b	0	0
U20-F08	AT2G05160		CCCH-type zinc fingerfamily protein with RNA-binding domain	C3H a,b	0	0
U20-F09	AT3G53370		S1FA-like DNA-binding protein	S1Fa-like a,b	0	0
U20-F10	AT2G32930		Encodes a zinc finger protein.	C3H a,b	0	0
U20-F11	AT4G31690		Transcriptional factor B3 family protein	ABI3-VP1 a,b	0	0
U20-F12	AT5G46915		transcriptional factor B3 family protein	ABI3-VP1 b	0	0
U20-G01	AT4G12620		Origin Recognition Complex subunit 1b. Involved in the initiation of DNA replication. Regulated transcriptionally during cell cycle, peaking at G1/S-phase. Target of E2F/DF family of transcription factors. Interacts with ORC2 and ORC5. Highly expressed in proliferating cells. Expression levels are independent of light regime.	PHD a,b	0	0
U20-G02	AT2G33290		Encodes a SU(VAR)3-9 homolog, a SET domain protein. Known SET domain proteins are involved in epigenetic control of gene expression and act as histone methyltransferases. There are 10 SUVH genes in Arabidopsis and members of this subfamily of the SET proteins have an additional conserved SRA domain. Gene is expressed in rosettes, stems, floral buds, and flowers by RT-PCR.	SET a / PcG b	0	0
U20-G03	AT1G33240		Encodes a plant transcriptional activator that contains two separate, but similar, trihelix DNA-binding domains, similar to GT-2. Gene is expressed in all aerial parts of the plant, with higher level of expression in siliques. At-GTL2 was thought to be a duplicated copy of this gene but is likely to be a cloning artefact, the result of a chimeric clone. Regulates ploidy-dependent cell growth in t…	TRIHELIX a,b	0	0
U20-G04	AT2G45880		Encodes a beta-amylase-like protein present in the nucleus rather than targeted to the chloroplast. Contains BRASSINAZOLE RESISTANT1 (BZR1)-type DNA binding domains. Activates gene expression in protoplast transactivation assays.	BES1 a,b	0	0
U20-G05	AT3G13682		Encodes a homolog of human Lysine-Specific Demethylase1. Involved in H3K4 methylation of target genes including the flowering loci FLC and FWA.	SWI/SNF-SWI3 a	0	0
U20-G06	AT1G78280		transferases, transferring glycosyl groups	JUMONJI a,b	0	0
U20-G07	AT2G27110		FAR1-related sequence 3 (FRS3)	FAR1 a	0	0
U20-G08	AT1G09710		Homeodomain-like superfamily protein	MYB-related a,b	0	0
U20-G09	AT1G09770		Member of MYB3R- and R2R3- type MYB- encoding genes. Essential for plant innate immunity. Interacts with MOS4 and PRL1.	MYB a,b	0	0
U20-G10	AT1G21700		a member of the Arabidopsis SWI3 gene family. Protein physically interacts with ATSWI3B and ATSWI3A, the other two members of the SWI3 family. Homologous to yeast SWI3 & RSC8, components of the SWI/SNF and RSC chromatin remodeling complexes. Referred to as CHB3 in Zhou et al (2003).	MYB-related a	0	0
U20-G11	AT2G46530		auxin response factor 11 (ARF11)	ARF a,b,c	0	0
U20-G12	AT3G23150		Involved in ethylene perception in Arabidopsis	Orphans a	0	0
U20-H01	AT2G41450		N-acetyltransferases	GNAT a	0	0
U20-H02	AT1G65910		NAC domain containing protein 28 (NAC028)	NAC a,b	0	0
U20-H03	AT2G23380		Similar to the product of the Polycomb-group gene Enhancer of zeste. Required for stable repression of AG and AP3. Putative role in cell fate determination. Involved in the control of leaf morphogenesis. mutants exhibit curled, involute leaves. AGAMOUS and APETALA3 are ectopically expressed in the mutant.	SET a / PcG b	0	0
U20-H04	AT1G24190		Enhances AtERF7-mediated transcriptional repression. RNAi lines show ABA hypersensitivity. Interacts with ERF7 and HDA19.	Orphans a	0	0
U20-H05	AT5G15020		Encodes a homolog of the transcriptional repressor SIN3 (AT1G24190).	Orphans a	0	0
U20-H06	AT5G41580		RING/U-box superfamily protein	zf-MIZ c	0	0
U20-H07	AT5G16780		Encodes a protein belonging to SART-1 family. The gene is expressed in the basal region of the developing embryo during heart stage. Phenotypic analyses of dot2 mutants suggest that this protein plays a role in root, shoot, and flower development. dot2 mutants are dwarved plants that display an aberrant spurred leaf venation pattern and fail to flower. In the roots DOT2 appears to be require for …	SART-1 c	0	0
U20-H08	AT2G38950		Transcription factor jumonji (jmj) family protein / zinc finger (C5HC2 type) family protein	JUMONJI a,b,c	0	0
U20-H09	AT2G19260		RING/FYVE/PHD zinc finger superfamily protein	PHD a,b	0	0
U20-H10	AT5G08630		DDT domain-containing protein	DDT a,c	0	0
U20-H11	AT3G05670		RING/U-box protein	PHD a,b	0	0
U20-H12	AT2G40950		bZIP17 appears to regulate transcription as part of a salt and osmotic stress response. zip17 mutants show enhanced inhibition of primary root elongation in response to NaCl. Several salt-responsive genes, such as ATHB-7 show a reduced transcriptional response to a salt treatment in zip17 mutant seedlings. myc:bZIP17 undergoes proteolytic processing in salt-treated wild type seedlings, but not in…	bZIP a,b,c	0	0
U21-A01	AT2G30470		HSI2 is a member of a novel family of B3 domain proteins with a sequence similar to the ERF-associated amphiphilic repression (EAR) motif. It functions as an active repressor of the Spo minimal promoter (derived from a gene for sweet potato sporamin A1) through the EAR motif. It contains a plant-specific B3 DNA-binding domain. The Arabidopsis genome contains 42 genes with B3 domains which could b…	ABI3-VP1 a,b	0	0
U21-A02	AT1G20980		Encodes a nuclear plant-specific protein with features characteristic of a transcriptional regulator, including a nuclear localization signal sequence, a plant-specific DNA binding domain (the SBP box), and a protein interaction motif (ankyrin repeats). It unctions as a transcriptional regulator that plays a role not only in sensitivity to FB1, but also in the development of normal plant architec…	SBP a,b,c	0	0
U21-A03	AT1G48310		chromatin remodeling factor18 (CHR18)	SNF2 a	0	0
U21-A04	AT1G03750		switch 2 (SWI2)	SNF2 a	0	0
U21-A05	AT1G11950		Transcription factor jumonji (jmjC) domain-containing protein	JUMONJI a,b	0	0
U21-A06	AT1G66340		Similar to prokaryote sensory transduction proteins. Contains a histidine kinase and a response regulator domain. Homodimer. Membrane component. Binds ethylene. Mutations affect ethylene binding and metabolism of other plant hormones such as auxin, cytokinins, ABA and gibberellic acid. Ethylene receptor. Has histidine kinase activity. Is regulated by RTE1. Mutations in ETR1 block ethylene stimula…	Orphans a	0	0
U21-A07	AT1G77300		Encodes a protein with histone lysine N-methyltransferase activity required specifically for the trimethylation of H3-K4 in FLC chromatin (and not in H3-K36 dimethylation). Acts as an inhibitor of flowering specifically involved in the autonomous promotion pathway. EFS also regulates the expression of genes involved in carotenoid biosynthesis.Modification of histone methylation at the CRTISO locu…	SET a / PcG b	0	0
U21-A08	AT1G79000		Homologous to CREB-binding protein, a co-activator of transcription with histone acetyl-transferase activity. No single prior lysine acetylation is sufficient to block HAC1 acetylation of the H3 or H4 peptides, suggesting that HAC1, HAC5, and HAC12 can acetylate any of several lysines present in the peptides. HAM2 acetylates histone H4 lysine 5. A plant line expressing an RNAi construct targeted …	TAZ a,b	0	0
U21-A09	AT2G13370		chromatin remodeling 5 (CHR5)	SNF2 a	0	0
U21-A10	AT2G31650		Encodes a homolog of trithorax, a histone-lysine N-methyltransferase. Involved in trimethylating histone H3-lysine 4. Involved in the formation, placement, and identity of flower organs. Role in regulation of homeotic genes. Functions as a receptor of phosphatidylinositol 5-phosphate. Localizes to cytoplasm, plasma membrane and nuclei, shifting to nuclei in the presence of PI5P.	PHD a,b	0	0
U21-A11	AT3G22170		A component of the PHYA signaling network, mediates the FR-HIR response to far-red light in concert with FAR1.	FAR1 a	0	0
U21-A12	AT5G45050		Encodes a member of WRKY Transcription Factor (Group II-e) that confers resistance to tobacco ringspot nepovirus.	WRKY a,b,c	0	0
U21-B01	AT5G56930		embryo defective 1789 (emb1789)	C3H a,b	0	0
U21-B02	AT5G63420		embryo defective 2746 (emb2746)	TRIHELIX a,b	0	0
U21-B03	AT3G12270		protein arginine methyltransferase 3 (PRMT3)	C2H2 d	0	0
U21-B04	AT1G76880		Duplicated homeodomain-like superfamily protein	TRIHELIX a,b	0	0
U21-B05	AT2G41900		CCCH-type zinc finger protein with ARM repeat domain	C3H a,b	0	0
U21-B06	AT5G07400		forkhead-associated domain-containing protein / FHA domain-containing protein	FHA a,b	0	0
U21-B07	AT3G21430		ALWAYS EARLY 3 (ALY3)	MYB-related a / DIRP c	0	0
U21-B08	AT5G18960		FAR1-related sequence 12 (FRS12)	FAR1 a	0	0
U21-B09	AT3G06250		FAR1-related sequence 7 (FRS7)	FAR1 a	0	0
U21-B10	AT1G76320		FAR1-related sequence 4 (FRS4)	FAR1 a	0	0
U21-B11	AT5G11510		Arabidopsis thaliana putative c-myb-like transcription factor MYB3R-4. Functions in powdery mildew induced host endoreduplication at the site of infection.	MYB a,b	0	0
U21-B12	AT2G22740		Encodes a SU(VAR)3-9 homolog, a methyltransferase involved in histone methylation. The protein was shown to bind to methylated cytosines of CG, CNG and CNN motifs but has a preference for the latter two. This is a member of a subfamily of SET proteins that shares a conserved SRA domain.	SET a / PcG b	0	0
U21-C01	AT3G62240		RING/U-box superfamily protein	C2H2 b	0	0
U21-C02	AT2G37520		Acyl-CoA N-acyltransferase with RING/FYVE/PHD-type zinc finger domain	PHD a,b	0	0
U21-C03	AT4G13460		Encodes a SU(VAR)3-9 homolog, a SET domain protein. Known SET domain proteins are involved in epigenetic control of gene expression and act as histone methyltransferases. There are 10 SUVH genes in Arabidopsis and members of this subfamily of the SET proteins have an additional conserved SRA domain. A plant line expressing an RNAi construct directed against this gene has reduced agrobacterium-med…	SET a / PcG b	0	0
U21-C04	AT4G16150		calmodulin binding	CAMTA a,b	0	0
U21-C05	AT2G31280		conserved peptide upstream open reading frame 7 (CPUORF7)	bHLH d	0	0
U21-C06	AT2G21710	1	embryo defective 2219 (EMB2219)	mTERF a	1	0
U21-C07	AT5G09410	1	calmodulin-binding protein, similar to another ethylene-upregulated calmodulin-binding protein ER1 GI:11612392 from (Nicotiana tabacum)	CAMTA a,b	1	0
U21-C08	AT2G35160	1	Encodes SU(var)3-9 homologue 5 (SUVH5). SUVH5 has histone methyltransferase (MTase) activity in vitro and contributes to the maintenance of H3 mK9 (methylation of histone H3 at Lys-9) and CMT3-mediated non-CG methylation in vivo. This is a member of a subfamily of SET proteins that shares a conserved SRA domain.	SET a / PcG b	1	0
U21-C09	AT5G24470		Encodes a pseudo-response regulator whose mutation affects various circadian-associated biological events such as flowering time in the long-day photoperiod conditions, red light sensitivity of seedlings during early photomorphogenesis, and the period of free-running rhythms of certain clock-controlled genes including CCA1 and APRR1/TOC1 in constant white light. Acts as transcriptional repressor …	Pseudo ARR-B a / C2C2-CO-like b	0	0
U21-C10	AT5G02810		PRR7 and PRR9 are partially redundant essential components of a temperature-sensitive circadian system. CCA1 and LHY had a positive effect on PRR7 expression levels. Acts as transcriptional repressor of CCA1 and LHY.	Pseudo ARR-B a / C2C2-CO-like b	0	0
U21-C11	AT2G46830		Encodes a transcriptional repressor that performs overlapping functions with LHY in a regulatory feedback loop that is closely associated with the circadian oscillator of Arabidopsis. Binds to the evening element in the promoter of TOC1 and represses TOC1 transcription. CCA1 and LHY colocalize in the nucleus and form heterodimers in vivo. CCA1 and LHY function synergistically in regulating circad…	MYB-related a,b	0	0
U21-C12	AT5G61380		Pseudo response regulator involved in the generation of circadian rhythms. TOC1 appears to shorten the period of circumnutation speed. TOC1 contributes to the plant fitness (carbon fixation, biomass) by influencing the circadian clock period. PRR3 may increase the stability of TOC1 by preventing interactions between TOC1 and the F-box protein ZTL. Expression of TOC1 is correlated with rhythmic ch…	Pseudo ARR-B a / C2C2-CO-like b	0	0
U21-D01	AT1G35460		basic helix-loop-helix (bHLH) DNA-binding superfamily protein	bHLH a,b	0	0
