# Supplementary material for: Parasitic modulation of host development by ubiquitin-independent protein degradation
Source: Cell. 2021 Sep 30;184(20):5201–5214.e12. doi: 10.1016/j.cell.2021.08.029 (PMC8525514; doi:10.1016/j.cell.2021.08.029)
Supplement: Table S5. Plasmids used in the study, related to STAR Methods [file mmc4.xlsx]

## Sheet: Sheet1
Supplemental table 5. Plasmids used in the study, Related to STAR Methods
Plasmid name	Vector	Purpose
SAP05_AYWB	pB7WG2	Generating p35S::SAP05_AYWB plants and transient expression in protoplasts or in N. benthamiana
pHW59-SAP05_AYWB	pHW59	Generating pATSUC2::SAP05 plants
SAP05_WBDLa	pB7WG2	Generating p35S::SAP05_WBDLa plants and transient expression in protoplasts
SAP05_WBDLb	pB7WG2	Generating p35S::SAP05_WBDLb plants and transient expression in protoplasts
SAP05_PnWBa	pB7WG2	Generating p35S::SAP05_PnWBa plants and transient expression in protoplasts
SAP05_PnWBb	pB7WG2	Generating p35S::SAP05_PnWBb plants and transient expression in protoplasts
SAP05_AT	pB7WG2	Transient expression in protoplasts
SAP05_VACa	pB7WG2	Transient expression in protoplasts
pB7WG2-GFP	pB7WG2	Generating GFP control plants and transient expression in protoplasts
FLAG-AtRPN10	pEarleyGate202	Transient expression in protoplasts
FLAG-AtRPN10 m1	pEarleyGate202	Transient expression in protoplasts
FLAG-AtRPN10 m2	pEarleyGate202	Transient expression in protoplasts
FLAG-UbΔGG	pEarleyGate202	Transient expression in protoplasts
FLAG-GFP	pEarleyGate202	Transient expression in protoplasts
eGFP-SAP05	pB7WGF2	Transient expression in N. benthamiana
AtRPN10-RFP	pB7RWG2	Transient expression in N. benthamiana
SPL5-RFP	pB7RWG2	Transient expression in N. benthamiana
rSPL9-RFP	pB7RWG2	Transient expression in N. benthamiana
GATA19-RFP	pB7RWG2	Transient expression in N. benthamiana
3xHA-SPL5	pB7WG2	Transient expression in N. benthamiana
3xHA-rSPL9	pB7WG2	Transient expression in N. benthamiana
3xHA-GATA18	pB7WG2	Transient expression in N. benthamiana
3xHA-GATA19	pB7WG2	Transient expression in N. benthamiana
pBI121-pAtRPN10::AtRPN10	pBI121	Generating cRPN10 plants
pBI121-pAtRPN10::AtRPN10 m1	pBI121	Generating eRPN10 plants
pGADT7	pGADT7	Y2H Empty vector (Matchmaker system)
pGBKT7	pGABK7	Y2H Empty vector (Matchmaker system)
pGBKT7-SAP05_AYWB	pGBKT7	Y2H analysis (Matchmaker system)
pGBKT7-SAP05_WBDLa	pGBKT7	Y2H analysis (Matchmaker system)
pGBKT7-SAP05_WBDLb	pGBKT7	Y2H analysis (Matchmaker system)
pGBKT7-SAP05_PnWBa	pGBKT7	Y2H analysis (Matchmaker system)
pGBKT7-SAP05_PnWBb	pGBKT7	Y2H analysis (Matchmaker system)
pGBKT7-SAP05_OY-M	pGBKT7	Y2H analysis (Matchmaker system)
pGBKT7-SAP05_AT	pGBKT7	Y2H analysis (Matchmaker system)
pGBKT7-SAP05_ICPa	pGBKT7	Y2H analysis (Matchmaker system)
pGBKT7-SAP05_ICPb	pGBKT7	Y2H analysis (Matchmaker system)
pGBKT7-SAP05_VACa	pGBKT7	Y2H analysis (Matchmaker system)
pGBKT7-SAP05_CYPb	pGBKT7	Y2H analysis (Matchmaker system)
pGBKT7-SAP05_AtRAD23B	pGBKT7	Y2H analysis (Matchmaker system)
pGADT7-AtRPN10	pGADT7	Y2H analysis (Matchmaker system)
pGADT7-AtRPN10_vWA	pGADT7	Y2H analysis (Matchmaker system)
pGADT7-AtRPN10_UIM	pGADT7	Y2H analysis (Matchmaker system)
pGADT7-MqRPN10	pGADT7	Y2H analysis (Matchmaker system)
pGADT7-hRPN10	pGADT7	Y2H analysis (Matchmaker system)
pGADT7-AtRPN10 m1	pGADT7	Y2H analysis (Matchmaker system)
pGADT7-AtRPN10 m2	pGADT7	Y2H analysis (Matchmaker system)
pGADT7-vWA_AtRPN10	pGADT7	Y2H analysis (Matchmaker system)
pGADT7-vWA_MqRPN10	pGADT7	Y2H analysis (Matchmaker system)
pGADT7-vWA_AtRPN10 m1	pGADT7	Y2H analysis (Matchmaker system)
pGADT7-vWA_AtRPN10 m2	pGADT7	Y2H analysis (Matchmaker system)
pGADT7-GATA1	pGADT7	Y2H analysis (Matchmaker system)
pGADT7-GATA2	pGADT7	Y2H analysis (Matchmaker system)
pGADT7-GATA3	pGADT7	Y2H analysis (Matchmaker system)
pGADT7-GATA4	pGADT7	Y2H analysis (Matchmaker system)
pGADT7-GATA5	pGADT7	Y2H analysis (Matchmaker system)
pGADT7-GATA6	pGADT7	Y2H analysis (Matchmaker system)
pGADT7-GATA7	pGADT7	Y2H analysis (Matchmaker system)
pGADT7-GATA8	pGADT7	Y2H analysis (Matchmaker system)
pGADT7-GATA9	pGADT7	Y2H analysis (Matchmaker system)
pGADT7-GATA10	pGADT7	Y2H analysis (Matchmaker system)
pGADT7-GATA11	pGADT7	Y2H analysis (Matchmaker system)
pGADT7-GATA12	pGADT7	Y2H analysis (Matchmaker system)
pGADT7-GATA14	pGADT7	Y2H analysis (Matchmaker system)
pGADT7-GATA15	pGADT7	Y2H analysis (Matchmaker system)
pGADT7-GATA16	pGADT7	Y2H analysis (Matchmaker system)
pGADT7-GATA17	pGADT7	Y2H analysis (Matchmaker system)
pGADT7-GATA18	pGADT7	Y2H analysis (Matchmaker system)
pGADT7-GATA19	pGADT7	Y2H analysis (Matchmaker system)
pGADT7-GATA20	pGADT7	Y2H analysis (Matchmaker system)
pGADT7-GATA21	pGADT7	Y2H analysis (Matchmaker system)
pGADT7-GATA22	pGADT7	Y2H analysis (Matchmaker system)
pGADT7-GATA24	pGADT7	Y2H analysis (Matchmaker system)
pGADT7-GATA25	pGADT7	Y2H analysis (Matchmaker system)
pGADT7-GATA27	pGADT7	Y2H analysis (Matchmaker system)
pGADT7-MqGATA ZnF1	pGADT7	Y2H analysis (Matchmaker system)
pGADT7-MqGATA ZnF2	pGADT7	Y2H analysis (Matchmaker system)
pGADT7-MqGATA ZnF3	pGADT7	Y2H analysis (Matchmaker system)
pGADT7-MqGATA ZnF4	pGADT7	Y2H analysis (Matchmaker system)
pGADT7-MqGATA ZnF5	pGADT7	Y2H analysis (Matchmaker system)
pGADT7-MqGATA ZnF6	pGADT7	Y2H analysis (Matchmaker system)
pGADT7-SPL1	pGADT7	Y2H analysis (Matchmaker system)
pGADT7-SPL2	pGADT7	Y2H analysis (Matchmaker system)
pGADT7-SPL3	pGADT7	Y2H analysis (Matchmaker system)
pGADT7-SPL4	pGADT7	Y2H analysis (Matchmaker system)
pGADT7-SPL5	pGADT7	Y2H analysis (Matchmaker system)
pGADT7-SPL6	pGADT7	Y2H analysis (Matchmaker system)
pGADT7-SPL7	pGADT7	Y2H analysis (Matchmaker system)
pGADT7-SPL8	pGADT7	Y2H analysis (Matchmaker system)
pGADT7-SPL9	pGADT7	Y2H analysis (Matchmaker system)
pGADT7-SPL10	pGADT7	Y2H analysis (Matchmaker system)
pGADT7-SPL11	pGADT7	Y2H analysis (Matchmaker system)
pGADT7-SPL12	pGADT7	Y2H analysis (Matchmaker system)
pGADT7-SPL13	pGADT7	Y2H analysis (Matchmaker system)
pGADT7-SPL14	pGADT7	Y2H analysis (Matchmaker system)
pGADT7-SPL15	pGADT7	Y2H analysis (Matchmaker system)
PGADT7-ZnF_GATA18	pGADT7	GATA domain of GATA15 for Y2H
PGADT7-ZnF_SPL13	pGADT7	SBP domain of SPL13 for Y2H
PGADT7-ZnF_SPL15	pGADT7	SBP domain of SPL15 for Y2H
pGADHA	pGADHA	Y2H Empty vector (DUALhybrid system)
pLEXA-C	pLEXA-C	Y2H Empty vector (DUALhybrid s system)
pGADHA-SAP05	pGADHA	Y2H analysis (Matchmaker system)
pLEXA-C-SPL2	pLEXA-C	Y2H analysis (Matchmaker system)
pLEXA-C-SPL3	pLEXA-C	Y2H analysis (Matchmaker system)
pLEXA-C-SPL4	pLEXA-C	Y2H analysis (Matchmaker system)
pLEXA-C-SPL5	pLEXA-C	Y2H analysis (Matchmaker system)
pLEXA-C-SPL7	pLEXA-C	Y2H analysis (Matchmaker system)
pLEXA-C-SPL8	pLEXA-C	Y2H analysis (Matchmaker system)
pLEXA-C-SPL9	pLEXA-C	Y2H analysis (Matchmaker system)
pLEXA-C-SPL10	pLEXA-C	Y2H analysis (Matchmaker system)
pLEXA-C-SPL14	pLEXA-C	Y2H analysis (Matchmaker system)
pUGW15-GATA19	pUGW15	Protoplast expression with a N-ter HA tag
pUGW15-GATA18	pUGW15	Protoplast expression with a N-ter HA tag
pUGW15-GATA18 (K->R)	pUGW15	Protoplast expression with a N-ter HA tag
pUGW15-GATA19 (K->R)	pUGW15	Protoplast expression with a N-ter HA tag
pUGW15-SPL5	pUGW15	Protoplast expression with a N-ter HA tag
pUGW15-rSPL9	pUGW15	Protoplast expression with a N-ter HA tag
pUGW15-rSPL11	pUGW15	Protoplast expression with a N-ter HA tag
pUGW15-rSPL13	pUGW15	Protoplast expression with a N-ter HA tag
pUGW15-rSPL15	pUGW15	Protoplast expression with a N-ter HA tag
pUGW15-ZnF_GATA18	pUGW15	Protoplast expression with a N-ter HA tag
pUGW15-ZnF_SPL13	pUGW15	Protoplast expression with a N-ter HA tag
pUGW15-ABI5	pUGW15	Protoplast expression with N-ter HA tag
pUGW15-VOZ1	pUGW15	Protoplast expression with N-ter HA tag
pUGW15-DOF4.7	pUGW15	Protoplast expression with N-ter HA tag
pUGW15-WRKY40	pUGW15	Protoplast expression with N-ter HA tag
pUGW15-WRKY50	pUGW15	Protoplast expression with N-ter HA tag
pUGW15-TZF1	pUGW15	Protoplast expression with N-ter HA tag
pUGW15-ZAT18	pUGW15	Protoplast expression with N-ter HA tag
pUGW15-RSP12A	pUGW15	Protoplast expression with N-ter HA tag
pUGW15-RSP12C	pUGW15	Protoplast expression with N-ter HA tag
pOPINF-SAP05	pOPINF	6XHis-3C-SAP05 expression in E.coli
pOPINF-ZnF_SPL5	pOPINF	6XHis-3C-ZnF_SPL5 expression in E.coli
pOPINA-SUMO-vWA	pOPINA	SUMO-vWA expression in E.coli
pOPINA-SUMO-evWA	pOPINA	SUMO-evWA expression in E.coli
pOPINS3C-vWA	pOPINS3C	6XHis-SUMO-3C-vWA expression in E.coli
pOPINS3C-evWA	pOPINS3C	6XHis-SUMO-3C-evWA expression in E.coli
pOPINA-MBP-vWA	pOPINA	MBP-vWA expression in E.coli
pOPINA-His-SPL5	pOPINA	His-SPL5 expression in E.coli
